# Supplementary material for: PRECOG: PREdicting COupling probabilities of G-protein coupled receptors
Source: Nucleic Acids Res. 2019 May 30;47(W1):W395–401. doi: 10.1093/nar/gkz392 (PMC6602504; doi:10.1093/nar/gkz392)
Supplement: gkz392_Supplemental_Files [file gkz392_supplemental_files.zip]

Archive with 6 entries (6 files):
- Dataset_S1_GPCR_classA_IUPHAR_testonly_MSA.pdf
- Dataset_S1_GPCR_classA_selected_shedding.aln
- Dataset_S2_GPCR_classA_IUPHAR_testonly.aln
- Dataset_S2_GPCR_classA_selected_shedding_MSA.pdf
- Supplementary Figures S1-S3.pdf
- Supplementary_Tables.xlsx
