# Supplementary material for: PRECOG: PREdicting COupling probabilities of G-protein coupled receptors
Source: Nucleic Acids Res. 2019 May 30;47(W1):W395–401. doi: 10.1093/nar/gkz392 (PMC6602504; doi:10.1093/nar/gkz392)
Supplement: gkz392_Supplemental_Files [file gkz392_supplemental_files.zip › Dataset_S1_GPCR_classA_selected_shedding.aln]

CLUSTAL X (1.81) multiple sequence alignment


7tm_1:B/W                           --------------------------------------------------
7tm_1:SS                            --------------------------------------------------
7tm_1:Seq                           --------------------------------------------------
                                    --------------------------------------------------
ADORA1                              --------------------------------------------------
ADORA2A                             --------------------------------------------------
ADORA2B                             --------------------------------------------------
ADORA3                              --------------------------------------------------
ADRA1A                              --------------------------------------------------
ADRA1B                              --------------------------------------------------
ADRA1D                              --------------------------------------------------
ADRA2A                              --------------------------------------------------
ADRA2B                              --------------------------------------------------
ADRA2C                              --------------------------------------------------
ADRB1                               --------------------------------------------------
ADRB2                               --------------------------------------------------
ADRB3                               --------------------------------------------------
AGTR1                               --------------------------------------------------
APLNR                               --------------------------------------------------
AVPR1A                              --------------------------------------------------
AVPR1B                              --------------------------------------------------
AVPR2                               --------------------------------------------------
BDKRB1                              --------------------------------------------------
BDKRB2                              --------------------------------------------------
CCKAR                               --------------------------------------------------
CCKBR                               --------------------------------------------------
CHRM1                               --------------------------------------------------
CHRM2                               --------------------------------------------------
CHRM3                               --------------------------------------------------
CHRM4                               --------------------------------------------------
CHRM5                               --------------------------------------------------
CNR1                                --------------------------------------------------
CNR2                                --------------------------------------------------
CYSLTR1                             --------------------------------------------------
CYSLTR2                             --------------------------------------------------
DRD1                                --------------------------------------------------
DRD2                                --------------------------------------------------
DRD3                                --------------------------------------------------
DRD4                                --------------------------------------------------
DRD5                                --------------------------------------------------
EDNRA                               --------------------------------------------------
EDNRB                               mnkstclmaaetpskrwrlhclafsqrfvragpacssreacsspragwnp
F2R                                 --------------------------------------------------
F2RL1                               --------------------------------------------------
F2RL2                               --------------------------------------------------
F2RL3                               --------------------------------------------------
FFAR1                               --------------------------------------------------
FFAR2                               --------------------------------------------------
FFAR3                               --------------------------------------------------
FFAR4                               --------------------------------------------------
FPR1                                --------------------------------------------------
FPR2                                --------------------------------------------------
GALR1                               --------------------------------------------------
GALR2                               --------------------------------------------------
GALR3                               --------------------------------------------------
GHSR                                --------------------------------------------------
GNRHR                               --------------------------------------------------
GPR119                              --------------------------------------------------
GPR132                              --------------------------------------------------
GPR17                               --------------------------------------------------
GPR174                              --------------------------------------------------
GPR183                              --------------------------------------------------
GPR34                               --------------------------------------------------
GPR35                               --------------------------------------------------
GPR55                               --------------------------------------------------
GPR84                               --------------------------------------------------
GRPR                                --------------------------------------------------
HCRTR1                              --------------------------------------------------
HCRTR2                              --------------------------------------------------
HRH1                                --------------------------------------------------
HRH2                                --------------------------------------------------
HRH3                                --------------------------------------------------
HRH4                                --------------------------------------------------
HTR1A                               --------------------------------------------------
HTR1B                               --------------------------------------------------
HTR1D                               --------------------------------------------------
HTR1E                               --------------------------------------------------
HTR1F                               --------------------------------------------------
HTR2A                               --------------------------------------------------
HTR2B                               --------------------------------------------------
HTR2C                               --------------------------------------------------
HTR4                                --------------------------------------------------
HTR6                                --------------------------------------------------
HTR7                                --------------------------------------------------
KISS1R                              --------------------------------------------------
LPAR1                               --------------------------------------------------
LPAR2                               --------------------------------------------------
LPAR3                               --------------------------------------------------
LPAR4                               --------------------------------------------------
LPAR5                               --------------------------------------------------
LPAR6                               --------------------------------------------------
LTB4R                               --------------------------------------------------
LTB4R2                              --------------------------------------------------
MC1R                                --------------------------------------------------
MC3R                                --------------------------------------------------
MC4R                                --------------------------------------------------
MC5R                                --------------------------------------------------
MCHR1                               --------------------------------------------------
MCHR2                               --------------------------------------------------
MLNR                                --------------------------------------------------
MRGPRX1                             --------------------------------------------------
MRGPRX2                             --------------------------------------------------
MTNR1A                              --------------------------------------------------
MTNR1B                              --------------------------------------------------
NMBR                                --------------------------------------------------
NMUR1                               --------------------------------------------------
NMUR2                               --------------------------------------------------
NPBWR1                              --------------------------------------------------
NPFFR1                              --------------------------------------------------
NPFFR2                              --------------------------------------------------
OPRD1                               --------------------------------------------------
OPRK1                               --------------------------------------------------
OPRL1                               --------------------------------------------------
OPRM1                               --------------------------------------------------
OXGR1                               --------------------------------------------------
OXTR                                --------------------------------------------------
P2RY1                               --------------------------------------------------
P2RY10                              --------------------------------------------------
P2RY11                              --------------------------------------------------
P2RY12                              --------------------------------------------------
P2RY13                              --------------------------------------------------
P2RY14                              --------------------------------------------------
P2RY2                               --------------------------------------------------
P2RY4                               --------------------------------------------------
P2RY6                               --------------------------------------------------
PRLHR                               --------------------------------------------------
PTAFR                               --------------------------------------------------
PTGDR                               --------------------------------------------------
PTGER1                              --------------------------------------------------
PTGER2                              --------------------------------------------------
PTGER3                              --------------------------------------------------
PTGER4                              --------------------------------------------------
PTGFR                               --------------------------------------------------
PTGIR                               --------------------------------------------------
S1PR1                               --------------------------------------------------
S1PR2                               --------------------------------------------------
S1PR3                               --------------------------------------------------
S1PR5                               --------------------------------------------------
SSTR1                               --------------------------------------------------
SSTR2                               --------------------------------------------------
SSTR3                               --------------------------------------------------
SSTR4                               --------------------------------------------------
SSTR5                               --------------------------------------------------
TACR1                               --------------------------------------------------
TACR2                               --------------------------------------------------
TACR3                               --------------------------------------------------
TBXA2R                              --------------------------------------------------
UTS2R                               --------------------------------------------------

7tm_1:B/W                           --------------------------------------------------
7tm_1:SS                            --------------------------------------------------
7tm_1:Seq                           --------------------------------------------------
                                    --------------------------------------------------
ADORA1                              --------------------------------------------------
ADORA2A                             --------------------------------------------------
ADORA2B                             --------------------------------------------------
ADORA3                              --------------------------------------------------
ADRA1A                              --------------------------------------------------
ADRA1B                              --------------------------------------------------
ADRA1D                              ---------------------------------------------mtfrd
ADRA2A                              --------------------------------------------------
ADRA2B                              --------------------------------------------------
ADRA2C                              --------------------------------------------------
ADRB1                               --------------------------------------------------
ADRB2                               --------------------------------------------------
ADRB3                               --------------------------------------------------
AGTR1                               --------------------------------------------------
APLNR                               --------------------------------------------------
AVPR1A                              --------------------------------------------------
AVPR1B                              --------------------------------------------------
AVPR2                               --------------------------------------------------
BDKRB1                              --------------------------------------------------
BDKRB2                              --------------------------------------------------
CCKAR                               --------------------------------------------------
CCKBR                               --------------------------------------------------
CHRM1                               --------------------------------------------------
CHRM2                               --------------------------------------------------
CHRM3                               --------------------------------------------------
CHRM4                               --------------------------------------------------
CHRM5                               --------------------------------------------------
CNR1                                -------------------------mksildgladttfrtittdllyvgs
CNR2                                --------------------------------------------------
CYSLTR1                             --------------------------------------------------
CYSLTR2                             --------------------------------------------------
DRD1                                --------------------------------------------------
DRD2                                --------------------------------------------------
DRD3                                --------------------------------------------------
DRD4                                --------------------------------------------------
DRD5                                --------------------------------------------------
EDNRA                               --------------------------------------------------
EDNRB                               agfrlpgrwspfvalhlvcqirealklrsghrtpsgagssmqpppslcgr
F2R                                 --------------------------------------mgprrlllvaac
F2RL1                               --------------------------------------------------
F2RL2                               ----------------------------------------------mkal
F2RL3                               --------------------------------------------------
FFAR1                               --------------------------------------------------
FFAR2                               --------------------------------------------------
FFAR3                               --------------------------------------------------
FFAR4                               --------------------------------------------------
FPR1                                --------------------------------------------------
FPR2                                --------------------------------------------------
GALR1                               --------------------------------------------------
GALR2                               --------------------------------------------------
GALR3                               --------------------------------------------------
GHSR                                --------------------------------------------------
GNRHR                               --------------------------------------------------
GPR119                              --------------------------------------------------
GPR132                              --------------------------------------------------
GPR17                               --------------------------------------------------
GPR174                              --------------------------------------------------
GPR183                              --------------------------------------------------
GPR34                               --------------------------------------------------
GPR35                               --------------------------------------------------
GPR55                               --------------------------------------------------
GPR84                               --------------------------------------------------
GRPR                                --------------------------------------------------
HCRTR1                              --------------------------------------------------
HCRTR2                              --------------------------------------------------
HRH1                                --------------------------------------------------
HRH2                                --------------------------------------------------
HRH3                                --------------------------------------------------
HRH4                                --------------------------------------------------
HTR1A                               --------------------------------------------------
HTR1B                               --------------------------------------------------
HTR1D                               --------------------------------------------------
HTR1E                               --------------------------------------------------
HTR1F                               --------------------------------------------------
HTR2A                               --------------------------------------------------
HTR2B                               --------------------------------------------------
HTR2C                               --------------------------------------------------
HTR4                                --------------------------------------------------
HTR6                                --------------------------------------------------
HTR7                                --------------------------------------------------
KISS1R                              --------------------------------------------------
LPAR1                               --------------------------------------------------
LPAR2                               --------------------------------------------------
LPAR3                               --------------------------------------------------
LPAR4                               --------------------------------------------------
LPAR5                               --------------------------------------------------
LPAR6                               --------------------------------------------------
LTB4R                               --------------------------------------------------
LTB4R2                              --------------------------------------------------
MC1R                                --------------------------------------------------
MC3R                                --------------------------------------------------
MC4R                                --------------------------------------------------
MC5R                                --------------------------------------------------
MCHR1                               --------------------------------msvgamkkgvgravglgg
MCHR2                               --------------------------------------------------
MLNR                                --------------------------------------------------
MRGPRX1                             --------------------------------------------------
MRGPRX2                             --------------------------------------------------
MTNR1A                              --------------------------------------------------
MTNR1B                              --------------------------------------------------
NMBR                                --------------------------------------------------
NMUR1                               --------------------------------------------------
NMUR2                               --------------------------------------------------
NPBWR1                              --------------------------------------------------
NPFFR1                              --------------------------------------------------
NPFFR2                              --------------------------------------------------
OPRD1                               --------------------------------------------------
OPRK1                               --------------------------------------------------
OPRL1                               --------------------------------------------------
OPRM1                               --------------------------------------------------
OXGR1                               --------------------------------------------------
OXTR                                --------------------------------------------------
P2RY1                               --------------------------------------------------
P2RY10                              --------------------------------------------------
P2RY11                              --------------------------------------------------
P2RY12                              --------------------------------------------------
P2RY13                              --------------------------------------------------
P2RY14                              --------------------------------------------------
P2RY2                               --------------------------------------------------
P2RY4                               --------------------------------------------------
P2RY6                               --------------------------------------------------
PRLHR                               --------------------------------------------------
PTAFR                               --------------------------------------------------
PTGDR                               --------------------------------------------------
PTGER1                              --------------------------------------------------
PTGER2                              --------------------------------------------------
PTGER3                              --------------------------------------------------
PTGER4                              --------------------------------------------------
PTGFR                               --------------------------------------------------
PTGIR                               --------------------------------------------------
S1PR1                               --------------------------------------------------
S1PR2                               --------------------------------------------------
S1PR3                               --------------------------------------------------
S1PR5                               --------------------------------------------------
SSTR1                               --------------------------------------------------
SSTR2                               --------------------------------------------------
SSTR3                               --------------------------------------------------
SSTR4                               --------------------------------------------------
SSTR5                               --------------------------------------------------
TACR1                               --------------------------------------------------
TACR2                               --------------------------------------------------
TACR3                               --------------------------------------------------
TBXA2R                              --------------------------------------------------
UTS2R                               --------------------------------------------------

7tm_1:B/W                           --------------------------------------------------
7tm_1:SS                            --------------------------------------------------
7tm_1:Seq                           --------------------------------------------------
                                    --------------------------------------------------
ADORA1                              --------------------------------------------------
ADORA2A                             --------------------------------------------------
ADORA2B                             --------------------------------------------------
ADORA3                              --------------------------------------------------
ADRA1A                              --------------------------------------------------
ADRA1B                              ----------------------------------------------mnpd
ADRA1D                              llsvsfegprpdssaggssagggggsaggaapsegpavggvpggaggggg
ADRA2A                              --------------------------------------------------
ADRA2B                              --------------------------------------------------
ADRA2C                              ----------------------------------------maspalaaal
ADRB1                               ---------------------------------mgagvlvlgasepgnls
ADRB2                               --------------------------------------------------
ADRB3                               --------------------------------------------------
AGTR1                               --------------------------------------------------
APLNR                               --------------------------------------------------
AVPR1A                              ----------------------------------------mrlsagpdag
AVPR1B                              --------------------------------------------------
AVPR2                               --------------------------------------------------
BDKRB1                              --------------------------------------------------
BDKRB2                              ----------------------------------mfspwkismflsvred
CCKAR                               --------------------------------------------------
CCKBR                               -------------------------------------mellklnrsvqgt
CHRM1                               --------------------------------------------------
CHRM2                               --------------------------------------------------
CHRM3                               -----------------------mtlhnnsttsplfpnissswihspsda
CHRM4                               --------------------------------------------------
CHRM5                               --------------------------------------------------
CNR1                                ndiqyedikgdmasklgyfpqkfpltsfrgspfqekmtagdnpqlvpadq
CNR2                                --------------------------------------------------
CYSLTR1                             --------------------------------------------------
CYSLTR2                             --------------------------------------------------
DRD1                                --------------------------------------------------
DRD2                                --------------------------------------------------
DRD3                                --------------------------------------------------
DRD4                                --------------------------------------------------
DRD5                                --------------------------------------------------
EDNRA                               -----------metlclrasfwlalvgcvisdnperystnlsnhvddftt
EDNRB                               alvalvlacglsriwgeergfppdratpllqtaeimtpptktlwpkgsna
F2R                                 fslcgpllsartrarrpeskatnatldprsfllrnpndkyepfwedeekn
F2RL1                               ---------------mrspsaawllgaaillaaslscsgtiqgtnrsskg
F2RL2                               ifaaaglllllptfcqsgmendtnnlakptlpiktfrgappnsfeefpfs
F2RL3                               -------------mwgrlllwplvlgfslsggtqtpsvydesgstgggdd
FFAR1                               --------------------------------------------------
FFAR2                               --------------------------------------------------
FFAR3                               --------------------------------------------------
FFAR4                               --------------------------------------------------
FPR1                                --------------------------------------------------
FPR2                                --------------------------------------------------
GALR1                               --------------------------------------------------
GALR2                               --------------------------------------------------
GALR3                               --------------------------------------------------
GHSR                                ------------------------------------------------mw
GNRHR                               ----------------------------------mansaspeqnqnhcsa
GPR119                              --------------------------------------------------
GPR132                              ------------------------------------------------mc
GPR17                               --------------------------------------------------
GPR174                              --------------------------------------------------
GPR183                              --------------------------------------------------
GPR34                               -------------------------------------mrshtitmtttsv
GPR35                               --------------------------------------------------
GPR55                               --------------------------------------------------
GPR84                               --------------------------------------------------
GRPR                                --------------------------------------------------
HCRTR1                              ---------------------------------------------mepsa
HCRTR2                              -------------------------------------msgtkledsppcr
HRH1                                --------------------------------------------------
HRH2                                --------------------------------------------------
HRH3                                --------------------------------------------------
HRH4                                --------------------------------------------------
HTR1A                               --------------------------------------------------
HTR1B                               -----------------------------------------meepgaqca
HTR1D                               --------------------------------------------------
HTR1E                               --------------------------------------------------
HTR1F                               --------------------------------------------------
HTR2A                               -----------------mdilceentslssttnslmqlnddtrlysndfn
HTR2B                               -------------------------------------malsyrvselqst
HTR2C                               --------------------------------------mvnlrnavhsfl
HTR4                                --------------------------------------------------
HTR6                                --------------------------------------------------
HTR7                                ----------mmdvnssgrpdlyghlrsfllpevgrglpdlspdggadpv
KISS1R                              -------------------------------------------------m
LPAR1                               -----------------------------------------maaistsip
LPAR2                               --------------------------------------------------
LPAR3                               --------------------------------------------------
LPAR4                               --------------------------------------------------
LPAR5                               --------------------------------------------------
LPAR6                               --------------------------------------------------
LTB4R                               --------------------------------------------------
LTB4R2                              --------------------------------------------------
MC1R                                --------------------------------------------------
MC3R                                --------------------------------------------------
MC4R                                -----------------------------------------------mvn
MC5R                                --------------------------------------------------
MCHR1                               gsgcqateedplpncgacapgqggrrwrlpqpawvegssarlweqatgtg
MCHR2                               --------------------------------------------------
MLNR                                --------------------------------------------------
MRGPRX1                             --------------------------------------------------
MRGPRX2                             --------------------------------------------------
MTNR1A                              --------------------------------------------------
MTNR1B                              --------------------------------------------------
NMBR                                ------------------------------------------------mp
NMUR1                               -------------------------------mtplclncsvlpgdlypgg
NMUR2                               ----------------------------------------------msgm
NPBWR1                              --------------------------------------------------
NPFFR1                              ------------------------------------------------me
NPFFR2                              ----------------------------------------------mnek
OPRD1                               ------------------------------------------mepapsag
OPRK1                               --------------------------------mdspiqifrgepgptcap
OPRL1                               ----------------------------------------meplfpapfw
OPRM1                               ---------------------mdssaaptnasnctdalaysscspapspg
OXGR1                               --------------------------------------------------
OXTR                                --------------------------------------------------
P2RY1                               ----------------------------------------mtevlwpavp
P2RY10                              --------------------------------------------------
P2RY11                              --------------------------------------------------
P2RY12                              --------------------------------------------------
P2RY13                              --------------------------------------------------
P2RY14                              --------------------------------------------------
P2RY2                               --------------------------------------------------
P2RY4                               --------------------------------------------------
P2RY6                               --------------------------------------------------
PRLHR                               -------------------------------massttrgprvsdlfsglp
PTAFR                               --------------------------------------------------
PTGDR                               --------------------------------------------------
PTGER1                              ------------------------------------------mspcgpln
PTGER2                              ----------------------------------------------mgna
PTGER3                              ------------------------------------------mketrgyg
PTGER4                              --------------------------------------------------
PTGFR                               -----------------------------------------------msm
PTGIR                               --------------------------------------------------
S1PR1                               ----------------------------------------------mgpt
S1PR2                               --------------------------------------------------
S1PR3                               --------------------------------------------------
S1PR5                               --------------------------------------------------
SSTR1                               ---------------------------------mfpngtasspssspsps
SSTR2                               ------------------------------------------------md
SSTR3                               -----------------------------------------------mdm
SSTR4                               --------------------------------------------msapst
SSTR5                               --------------------------------------------------
TACR1                               --------------------------------------------------
TACR2                               --------------------------------------------------
TACR3                               ------matlpaaetwidggggvgadavnltaslaagaatgavetgwlql
TBXA2R                              --------------------------------------------------
UTS2R                               ----------------------------------------maltpespss

7tm_1:B/W                           --------------------------------------------------
7tm_1:SS                            --------------------------------------------------
7tm_1:Seq                           --------------------------------------------------
                                    --------------------------------------------------
ADORA1                              --------------------------------mppsisafqaayigievl
ADORA2A                             -----------------------------------mpimgssvyitvela
ADORA2B                             ----------------------------------mlletqdalyvalelv
ADORA3                              -----------------------------mpnnstalslanvtyitmeif
ADRA1A                              ---------------mvflsgnasdssnctqppapvniskaillgvilgg
ADRA1B                              ldtghntsapahwgelknanftgpnqtssnstlpqlditraisvglvlga
ADRA1D                              vvgagsgednrssagepgsagaggdvngtaavgglvvsaqgvgvgvflaa
ADRA2A                              --------mgslqpdagnaswngteapgggaratpyslqvtltlvclagl
ADRA2B                              -----------------------------mdhqdpysvqataaiaaaitf
ADRA2C                              avaaaagpnasgagergsggvanasgaswgpprgqysagavaglaavvgf
ADRB1                               saaplpdgaataarllvpasppasllppasespeplsqqwtagmgllmal
ADRB2                               --------mgqpgngsafllapngshapdhdvtqerdevwvvgmgivmsl
ADRB3                               ----mapwphensslapwpdlptlapntantsglpgvpweaalagallal
AGTR1                               -------------milnsstedgikriqddcpkagrhnyifvmiptlysi
APLNR                               -------------meeggdfdnyygadnqseceytdwkssgalipaiyml
AVPR1A                              psgnsspwwplatgagntsreaealgegngpprdvrneelakleiavlav
AVPR1B                              -------mdsgplwdanptprgtlsapnattpwlgrdeelakveigvlat
AVPR2                               ---mlmasttsavpghpslpslpsnssqerpldtrdpllaraelallsiv
BDKRB1                              ----masswpplelqssnqsqlfpqnatacdnapeawdllhrvlptfiis
BDKRB2                              svpttasfsadmlnvtlqgptlngtfaqskcpqvewlgwlntiqppflwv
CCKAR                               mdvvdsllvngsnitppcelglenetlfcldqprpskewqpavqillysl
CCKBR                               gpgpgaslcrpgapllnsssvgnlscepprirgagtrelelairitlyav
CHRM1                               ----------------mntsappavspnitvlapgkgpwqvafigittgl
CHRM2                               ------------------mnnstnssnnslaltspyktfevvfivlvags
CHRM3                               glppgtvthfgsynvsraagnfsspdgttddplgghtvwqvvfiafltgi
CHRM4                               ---------manftpvngssgnqsvrlvtssshnryetvemvfiatvtgs
CHRM5                               -----------megdsyhnattvngtpvnhqplerhrlwevitiaavtav
CNR1                                vnitefynkslssfkeneeniqcgenfmdiecfmvlnpsqqlaiavlslt
CNR2                                --------meecwvteiangskdgldsnpmkdymilsgpqktavavlctl
CYSLTR1                             ------------------mdetgnltvssatchdtiddfrnqvystlysm
CYSLTR2                             ---merkfmslqpsisvsemepngtfsnnnsrnctienfkreffpivyli
DRD1                                ------------------mrtlntsamdgtglvverdfsvriltacflsl
DRD2                                -------mdplnlswydddlerqnwsrpfngsdgkadrphynyyatlltl
DRD3                                ------------maslsqlsshlnytcgaenstgasqarphayyalsyca
DRD4                                -------mgnrstadadgllagrgpaagasagasaglagqgaaalvggvl
DRD5                                -mlppgsngtaypgqfalyqqlaqgnavggsagapplgpsqvvtaclltl
EDNRA                               frgtelsflvtthqptnlvlpsngsmhnycpqqtkitsafkyintvisct
EDNRB                               slarslapaevpkgdrtagspprtispppcqgpieiketfkyintvvscl
F2R                                 esglteyrlvsinkssplqkqlpafisedasgyltsswltlfvpsvytgv
F2RL1                               rsligkvdgtshvtgkgvtvetvfsvdefsasvltgklttvflpivytiv
F2RL2                               alegwtgatitvkikcpeesashlhvknatmgyltsslstklipaiyllv
F2RL3                               stpsilpaprgypgqvcandsdtlelpdssralllgwvptrlvpalyglv
FFAR1                               -----------------------------------mdlppqlsfglyvaa
FFAR2                               ---------------------------------mlpdwksslilmayiii
FFAR3                               --------------------------mdtgpdqsyfsgnhwfvfsvyllt
FFAR4                               -mspecaraagdaplrsleqanrtrfpffsdvkgdhrlvlaavettvlvl
FPR1                                ---------------metnsslptnisggtpavsagylfldiitylvfav
FPR2                                ---------------metnfstplneyeevsyesagytvlrilplvvlgv
GALR1                               --------melavgnlsegnaswpeppapepgplfgigvenfvtlvvfgl
GALR2                               ----------------mnvsgcpgagnasqagggggwhpeavivpllfal
GALR3                               ------------------------madaqnisldspgsvgavavpvvfal
GHSR                                natpseepgfnltladldwdaspgndslgdellqlfpapllagvtatcva
GNRHR                               innsiplmqgnlptltlsgkirvtvtfflfllsatfnasfllklqkwtqk
GPR119                              ------------------------------------messfsfgvilavl
GPR132                              pmllkngyngnatpvtttapwaslglsaktcnnvsfeesrivlvvvysav
GPR17                               ----------mnglevappglitnfslataeqcgqetplenmlfasfyll
GPR174                              ----------------------mpanytctrpdgdntdfryfiyavtytv
GPR183                              ----------mdiqmannftppsatpqgndcdlyahhstarivmplhysl
GPR34                               sswpysshrmrfitnhsdqppqnfsatpnvttcpmdekllstvlttsysv
GPR35                               --------------------mngtyntcgssdltwppaiklgfyaylgvl
GPR55                               msqqntsgdclfdgvnelmktlqfavhiptfvlglllnllaihgfstflk
GPR84                               ---------------------mwnssdanfscyhesvlgyryvavswgvv
GRPR                                -malndcfllnlevdhfmhcnisshsadlpvnddwshpgilyvipavygv
HCRTR1                              tpgaqmgvppgsrepspvppdyedeflrylwrdylypkqyewvliaayva
HCRTR2                              nwssaselnetqepflnptdyddeeflrylwreylhpkeyewvliagyii
HRH1                                -------------mslpnssclledkmcegnkttmaspqlmplvvvlsti
HRH2                                -----------------------mapngtassfcldstackititvvlav
HRH3                                -------merappdgplnasgalageaaaaggargfsaawtavlaalmal
HRH4                                --------------------------mpdtnstinlslstrvtlaffmsl
HTR1A                               -----mdvlspgqgnnttsppapfetggnttgisdvtvsyqvitslllgt
HTR1B                               ppppagsetwvpqanlssapsqncsakdyiyqdsislpwkvllvmllali
HTR1D                               --msplnqsaeglpqeasnrslnatetseawdprtlqalkislavvlsvi
HTR1E                               ------------------mnitnctteasmairpktitekmlicmtlvvi
HTR1F                               -----------------mdflnssdqnltseellnrmpskilvsltlsgl
HTR2A                               sgeantsdafnwtvdsenrtnlscegclspsclsllhlqeknwsalltav
HTR2B                               ipehilqstfvhvissnwsglqtesipeemkqiveeqgnklhwaallilm
HTR2C                               vhligllvwqcdisvspvaaivtdifntsdggrfkfpdgvqnwpalsivi
HTR4                                ----------------------mdkldanvsseegfgsvekvvlltflst
HTR6                                --------------mvpepgptanstpawgagppsapggsgwvaaalcvv
HTR7                                agswaphllsevtaspaptwdappdnasgcgeqinygrvekvvigsiltl
KISS1R                              htvatsgpnaswgapanasgcpgcganasdgpvpspravdawlvplffaa
LPAR1                               visqpqftamnepqcfynesiaffynrsgkhlatewntvsklvmglgitv
LPAR2                               ---------mvimgqcyynetigffynnsgkelsshwrpkdvvvvalglt
LPAR3                               ----------mnechydkhmdffynrsntdtvddwtgtklvivlcvgtff
LPAR4                               --mgdrrfidfqfqdsnsslrprlgnatanntcivddsfkynlngavysv
LPAR5                               ------------------mlanssstnssvlpcpdyrpthrlhlvvyslv
LPAR6                               -----------------------mvsvnsshcfyndsfkytlygcmfsmv
LTB4R                               -----------------------mnttssaappslgvefisllaiillsv
LTB4R2                              ---------------------msvcyrppgnetllswktsratgtaflll
MC1R                                ---mavqgsqrrllgslnstptaipqlglaanqtgarclevsisdglfls
MC3R                                ---mnascclpsvqptlpngsehlqapffsnqsssafceqvfikpevfls
MC4R                                sthrgmhtslhlwnrssyrlhsnaseslgkgysdggcyeqlfvspevfvt
MC5R                                -----mnssfhlhfldlnlnategnlsgpnvknksspcedmgiavevflt
MCHR1                               wmdleasllptgpnasntsdgpdnltsagspprtgsisyiniimpsvfgt
MCHR2                               -------mnpfhascwntsaellnkswnkefayqtasvvdtvilpsmigi
MLNR                                ---mgspwngsdgpegareppwpalppcderrcspfplgalvpvtavclc
MRGPRX1                             --------------mdptistldteltpingteetlcykqtlsltvltci
MRGPRX2                             -----------mdpttpawgtesttvngndqallllcgketlipvflilf
MTNR1A                              --------------mqgngsalpnasqpvlrgdgarpswlasalacvlif
MTNR1B                              -msengsfancceaggwavrpgwsgagsarpsrtprppwvapalsavliv
NMBR                                skslsnlsvttganesgsvpegwerdflpasdgtttelvircvipslyll
NMUR1                               arnpmacngsaarghfdpedlnltdealrlkylgpqqtelfmpicatyll
NMUR2                               eklqnaswiyqqkledpfqkhlnsteeylaflcgprrshfflpvsvvyvp
NPBWR1                              ----mdnasfsepwpanasgpdpalscsnastlaplpaplavavpvvyav
NPFFR1                              gepsqppnsswplsqngtnteatpatnltfssyyqhtspvaamfivayal
NPFFR2                              wdtnssenwhpiwnvndtkhhlysdinityvnyylhqpqvaaifiisyfl
OPRD1                               aelqpplfanasdaypsacpsaganasgppgarsasslalaiaitalysa
OPRK1                               saclppnssawfpgwaepdsngsagsedaqlepahispaipviitavysv
OPRL1                               eviygshlqgnlsllspnhsllpphlllnashgaflplglkvtivglyla
OPRM1                               swvnlshldgnlsdpcgpnrtdlggrdslcpptgspsmitaitimalysi
OXGR1                               --------mnepldylanasdfpdyaaafgnctdeniplkmhylpviygi
OXTR                                --megalaanwsaeaanasaappgaegnrtagpprrnealarvevavlcl
P2RY1                               ngtdaaflagpgsswgnstvastaavsssfkcaltktgfqfyylpavyil
P2RY10                              ------manldkytetfkmgsnststaeiycnvtnvkfqyslyattyili
P2RY11                              ------------maanvsgakscpanflaaaddklsgfqgdflwpilvve
P2RY12                              -----mqavdnltsapgntslctrdykitqvlfpllytvlffvglitngl
P2RY13                              -----------------mnttvmqgfnrsercprdtrivqlvfpalytvv
P2RY14                              ----minststqppdescsqnllitqqiipvlycmvfiagillngvsgwi
P2RY2                               -------maadlgpwndtingtwdgdelgyrcrfnedfkyvllpvsygvv
P2RY4                               ---mastessllrslglspgpgsseveldcwfdedfkfillpvsyavvfv
P2RY6                               --------------mewdngtgqalglppttcvyrenfkqlllppvysav
PRLHR                               pavttpanqsaeasagngsvagadapavtpfqslqlvhqlkglivllysv
PTAFR                               -------------------------mephdsshmdsefrytlfpivysii
PTGDR                               -mkspfyrcqnttsvekgnsavmggvlfstgllgnllalgllarsglgwc
PTGER1                              lslageattcaapwvpntsavppsgaspalpifsmtlgavsnllalalla
PTGER2                              sndsqsedcetrqwlppgespaissvmfsagvlgnlialallarrwrgdv
PTGER3                              gdapfctrlnhsytgmwapersaeargnltrppgsgedcgsvsvafpitm
PTGER4                              ------------------------mstpgvnssaslspdrlnspvtipav
PTGFR                               nnskqlvspaaallsnttcqtenrlsvffsvifmtvgilsnslaiailmk
PTGIR                               ----------------------------madscrnltyvrgsvgpatstl
S1PR1                               svplvkahrssvsdyvnydiivrhynytgklnisadkensikltsvvfil
S1PR2                               --------mgslyseylnpnkvqehynytketletqettsrqvasafivi
S1PR3                               --matalpprlqpvrgnetlrehyqyvgklagrlkeasegstlttvlflv
S1PR5                               -----mesgllrpapvsevivlhynytgklrgaryqpgaglradavvcla
SSTR1                               pgscgegggsrgpgagaadgmeepgrnasqngtlsegqgsailisfiysv
SSTR2                               madeplngshtwlsipfdlngsvvstntsnqtepyydltsnavltfiyfv
SSTR3                               lhpssvsttsepenassawppdatlgnvsagpspaglavsgvliplvylv
SSTR4                               lppggeeglgtawpsaanassapaeaeeavagpgdaraagmvaiqciyal
SSTR5                               -meplfpastpswnasspgaasgggdnrtlvgpapsagaravlvpvlyll
TACR1                               ---------mdnvlpvdsdlspnistntsepnqfvqpawqivlwaaaytv
TACR2                               --------mgtcdivteanissgpesnttgitafsmpswqlalwatayla
TACR3                               ldqagnlssspsalglpvaspapsqpwanltnqfvqpswrialwslaygv
TBXA2R                              ----------------mwpngsslgpcfrptnitleerrliaspwfaasf
UTS2R                               fpglaatgssvpeppggpnatlnsswasptepssledlvatgtigtllsa

7tm_1:B/W                           -------1.50-----------------------------------2.50
7tm_1:SS                            -------HHHHHHHHHHH---CC-----C--S---HHHHHHHHHHHHHHH
7tm_1:Seq                           -------gNllvllvilt--kks-----lr-t---stnyfilsLaisDll
                                    --------------------------------------------------
ADORA1                              ialvsvpGNVLVIWAVKV--NQA-----LR-D---ATFCFIVSLAVADVA
ADORA2A                             iavlailGNVLVCWAVWL--NSN-----LQ-N---VTNYFVVSLAAADIA
ADORA2B                             iaalsvaGNVLVCAAVGT--ANT-----LQ-T---PTNYFLVSLAAADVA
ADORA3                              iglcaivGNVLVICVVKL--NPS-----LQ-T---TTFYFIVSLALADIA
ADRA1A                              lilfgvlGNILVILSVAC--HRH-----LH-S---VTHYYIVNLAVADLL
ADRA1B                              filfaivGNILVILSVAC--NRH-----LR-T---PTNYFIVNLAMADLL
ADRA1D                              filmavaGNLLVILSVAC--NRH-----LQ-T---VTNYFIVNLAVADLL
ADRA2A                              lmlltvfGNVLVIIAVFT--SRA-----LK-A---PQNLFLVSLASADIL
ADRA2B                              lilftifGNALVILAVLT--SRS-----LR-A---PQNLFLVSLAAADIL
ADRA2C                              livftvvGNVLVVIAVLT--SRA-----LR-A---PQNLFLVSLASADIL
ADRB1                               ivllivaGNVLVIVAIAK--TPR-----LQ-T---LTNLFIMSLASADLV
ADRB2                               ivlaivfGNVLVITAIAK--FER-----LQ-T---VTNYFITSLACADLV
ADRB3                               avlatvgGNLLVIVAIAW--TPR-----LQ-T---MTNVFVTSLAAADLV
AGTR1                               ifvvgifGNSLVVIVIYF--YMK-----LK-T---VASVFLLNLALADLC
APLNR                               vfllgttGNGLVLWTVFR-sSRE-----KR-R---SADIFIASLAVADLT
AVPR1A                              tfavavlGNSSVLLALHR--TPR-----KT-S---RMHLFIRHLSLADLA
AVPR1B                              vlvlatgGNLAVLLTLGQ--LGR-----KR-S---RMHLFVLHLALTDLA
AVPR2                               fvavals-NGLVLAALAR-rGRR-----GH-W--aPIHVFIGHLCLADLA
BDKRB1                              icffgllGNLFVLLVFLL--PRR-----QL-N---VAEIYLANLAASDLV
BDKRB2                              lfvlatlENIFVLSVFCL--HKS-----SC-T---VAEIYLGNLAAADLI
CCKAR                               ifllsvlGNTLVITVLIR--NKR-----MR-T---VTNIFLLSLAVSDLM
CCKBR                               iflmsvgGNMLIIVVLGL--SRR-----LR-T---VTNAFLLSLAVSDLL
CHRM1                               lslatvtGNLLVLISFKV--NTE-----LK-T---VNNYFLLSLACADLI
CHRM2                               lslvtiiGNILVMVSIKV--NRH-----LQ-T---VNNYFLFSLACADLI
CHRM3                               lalvtiiGNILVIVSFKV--NKQ-----LK-T---VNNYFLLSLACADLI
CHRM4                               lslvtvvGNILVMLSIKV--NRQ-----LQ-T---VNNYFLFSLACADLI
CHRM5                               vslitivGNVLVMISFKV--NSQ-----LK-T---VNNYYLLSLACADLI
CNR1                                lgtftvlENLLVLCVILH--SRS-----LR-C--rPSYHFIGSLAVADLL
CNR2                                lgllsalENVAVLYLILS--SHQ-----LR-R--kPSYLFIGSLAGADFL
CYSLTR1                             isvvgffGNGFVLYVLIK--TYH-----KK-S---AFQVYMINLAVADLL
CYSLTR2                             iffwgvlGNGLSIYVFLQ--PYK-----KS-T---SVNVFMLNLAISDLL
DRD1                                lilstllGNTLVCAAVIR--FRH-----LR-S--kVTNFFVISLAVSDLL
DRD2                                liavivfGNVLVCMAVSR--EKA-----LQ-T---TTNYLIVSLAVADLL
DRD3                                lilaivfGNGLVCMAVLK--ERA-----LQ-T---TTNYLVVSLAVADLL
DRD4                                ligavlaGNSLVCVSVAT--ERA-----LQ-T---PTNSFIVSLAAADLL
DRD5                                liiwtllGNVLVCAAIVR--SRH-----LR-A--nMTNVFIVSLAVSDLF
EDNRA                               ifivgmvGNATLLRIIYQ--NKC-----MR-N---GPNALIASLALGDLI
EDNRB                               vfvlgiiGNSTLLRIIYK--NKC-----MR-N---GPNILIASLALGDLL
F2R                                 fvvslpl-NIMAIVVFIL--KMK-----VK-K---PAVVYMLHLATADVL
F2RL1                               fvvglps-NGMALWVFLF--RTK-----KK-H---PAVIYMANLALADLL
F2RL2                               fvvgvpa-NAVTLWMLFF--RTR------S-I---CTTVFYTNLAIADFL
F2RL3                               lvvglpa-NGLALWVLAT---QA-----PR-L---PSTMLLMNLAAADLL
FFAR1                               falgfpl-NVLAIRGATA--HAR-----LRlT---PSLVYALNLGCSDLL
FFAR2                               fltglpa-NLLALRAFVG--RIR----qPQ-P--aPVHILLLSLTLADLL
FFAR3                               flvglpl-NLLALVVFVG--KLQ-----RR-P--vAVDVLLLNLTASDLL
FFAR4                               ifavsllGNVCALVLVAR---RR-----RR-G---ATACLVLNLFCADLL
FPR1                                tfvlgvlGNGLVIWVAGF---RM-----TH-T---VTTISYLNLAVADFC
FPR2                                tfvlgvlGNGLVIWVAGF---RM-----TR-T---VTTICYLNLALADFS
GALR1                               ifalgvlGNSLVITVLAR--SKPg---kPR-S---TTNLFILNLSIADLA
GALR2                               iflvgtvGNTLVLAVLLR--GGQ-----AV-S---TTNLFILNLGVADLC
GALR3                               ifllgtvGNGLVLAVLLQ-pGPSaw-qePG-S---TTDLFILNLAVADLC
GHSR                                lfvvgiaGNLLTMLVVSR--FRE-----LR-T---TTNLYLSSMAFSDLL
GNRHR                               kekgkkl------------------------S---RMKLLLKHLTLANLL
GPR119                              asliiat-NTLVAVAVLL-lIHK-----ND-G---VSLCFTLNLAVADTL
GPR132                              ctlgvpa-NCLTAWLALL--QVL-----QG-N---VLAVYLLCLALCELL
GPR17                               dfilalvGNTLALWLFIR--DHK-----SG-T---PANVFLMHLAVADLS
GPR174                              ilvpgliGNILALWVFYG--YMK-----ET-K---RAVIFMINLAIADLL
GPR183                              vfiiglvGNLLALVVIVQ--NRK-----KI-N---STTLYSTNLVISDIL
GPR34                               ifivglvGNIIALYVFLG--IHR-----KR-N---SIQIYLLNVAIADLL
GPR35                               lvlglll-NSLALWVFCC--RMQ-----QW-T---ETRIYMTNLAVADLC
GPR55                               nrwpdya----------------------------ATSIYMINLAVFDLL
GPR84                               vavtgtvGNVLTLLALAI--QPK-----LR-T---RFNLLIANLTLADLL
GRPR                                iiligliGNITLIKIFCT--VKS-----MR-N---VPNLFISSLALGDLL
HCRTR1                              vfvvalvGNTLVCLAVWR--NHH-----MR-T---VTNYFIVNLSLADVL
HCRTR2                              vfvvaliGNVLVCVAVWK--NHH-----MR-T---VTNYFIVNLSLADVL
HRH1                                clvtvgl-NLLVLYAVRS--ERK-----LH-T---VGNLYIVSLSVADLI
HRH2                                lilitvaGNVVVCLAVGL--NRR-----LR-N---LTNCFIVSLAITDLL
HRH3                                livatvlGNALVMLAFVA--DSS-----LR-T---QNNFFLLNLAISDFL
HRH4                                vafaimlGNALVILAFVV--DKN-----LR-H---RSSYFFLNLAISDFF
HTR1A                               lifcavlGNACVVAAIAL--ERS-----LQ-N---VANYLIGSLAVTDLM
HTR1B                               tlattls-NAFVIATVYR--TRK-----LH-T---PANYLIASLAVTDLL
HTR1D                               tlatvls-NAFVLTTILL--TRK-----LH-T---PANYLIGSLATTDLL
HTR1E                               ttlttll-NLAVIMAIGT--TKK-----LH-Q---PANYLICSLAVTDLL
HTR1F                               almttti-NSLVIAAIIV--TRK-----LH-H---PANYLICSLAVTDFL
HTR2A                               viiltiaGNILVIMAVSL--EKK-----LQ-N---ATNYFLMSLAIADML
HTR2B                               viiptigGNTLVILAVSL--EKK-----LQ-Y---ATNYFLMSLAVADLL
HTR2C                               iiimtigGNILVIMAVSM--EKK-----LH-N---ATNYFLMSLAIADML
HTR4                                vilmailGNLLVMVAVCW--DRQ-----LR-K--iKTNYFIVSLAFADLL
HTR6                                ialtaaa-NSLLIALICT--QPA-----LR-N---TSNFFLVSLFTSDLM
HTR7                                itlltiaGNCLVVISVCF--VKK-----LR-Q---PSNYLIVSLALADLS
KISS1R                              lmllglvGNSLVIYVICR--HKP-----MR-T---VTNFYIANLAATDVT
LPAR1                               cifimla-NLLVMVAIYV--NRR-----FH-F---PIYYLMANLAAADFF
LPAR2                               vsvlvllTNLLVIAAIAS--NRR-----FH-Q---PIYYLLGNLAAADLF
LPAR3                               clfiffs-NSLVIAAVIK--NRK-----FH-F---PFYYLLANLAAADFF
LPAR4                               vfilgliTNSVSLFVFCF--RMK-----MR-S---ETAIFITNLAVSDLL
LPAR5                               laaglpl-NALALWVFLR--ALR-----VH-S---VVSVYMCNLAASDLL
LPAR6                               fvlglis-NCVAIYIFIC--VLK-----VR-N---ETTTYMINLAMSDLL
LTB4R                               alavglpGNSFVVWSILK--RMQ-----KR-S---VTALMVLNLALADLA
LTB4R2                              aallglpGNGFVVWSLAGwrPAR-----GR-P---LAATLVLHLALADGA
MC1R                                lglvslvENALVVATIAK--NRN-----LH-S---PMYCFICCLALSDLL
MC3R                                lgivsllENILVILAVVR--NGN-----LH-S---PMYFFLCSLAVADML
MC4R                                lgvisllENILVIVAIAK--NKN-----LH-S---PMYFFICSLAVADML
MC5R                                lgvisllENILVIGAIVK--NKN-----LH-S---PMYFFVCSLAVADML
MCHR1                               icllgiiGNSTVIFAVVK--KSK-----LH-WcnnVPDIFIINLSVVDLL
MCHR2                               icstglvGNILIVFTIIR--SRK------K-T---VPDIYICNLAVADLV
MLNR                                lfvvgvsGNVVTVMLIGR--YRD-----MR-T---TTNLYLGSMAVSDLL
MRGPRX1                             vslvgltGNAVVLWLLGC---RM-----RR-N---AFSIYILNLAAADFL
MRGPRX2                             ialvglvGNGFVLWLLGF---RM-----RR-N---AFSVYVLSLAGADFL
MTNR1A                              tivvdilGNLLVILSVYR--NKK-----LR-N---AGNIFVVSLAVADLV
MTNR1B                              ttavdvvGNLLVILSVLR--NRK-----LR-N---AGNLFLVSLALADLV
NMBR                                iitvgllGNIMLVKIFIT--NSA-----MR-S---VPNIFISNLAAGDLL
NMUR1                               ifvvgavGNGLTCLVILR--HKA-----MR-T---PTNYYLFSLAVSDLL
NMUR2                               ifvvgviGNVLVCLVILQ--HQA-----MK-T---PTNYYLFSLAVSDLL
NPBWR1                              icavglaGNSAVLYVLLR--APR-----MK-T---VTNLFILNLAIADEL
NPFFR1                              ifllcmvGNTLVCFIVLK--NRH-----MH-T---VTNMFILNLAVSDLL
NPFFR2                              ifflcmmGNTVVCFIVMR--NKH-----MH-T---VTNLFILNLAISDLL
OPRD1                               vcavgllGNVLVMFGIVR--YTK-----MK-T---ATNIYIFNLALADAL
OPRK1                               vfvvglvGNSLVMFVIIR--YTK-----MK-T---ATNIYIFNLALADAL
OPRL1                               vcvggllGNCLVMYVILR--HTK-----MK-T---ATNIYIFNLALADTL
OPRM1                               vcvvglfGNFLVMYVIVR--YTK-----MK-T---ATNIYIFNLALADAL
OXGR1                               iflvgfpGNAVVISTYIF--KMR-----PW-K---SSTIIMLNLACTDLL
OXTR                                illlalsGNACVLLALRT--TRQ-----KH-S---RLFFFMKHLSIADLV
P2RY1                               vfiigflGNSVAIWMFVF--HMK-----PW-S---GISVYMFNLALADFL
P2RY10                              fipglla-NSAALWVLCR--FIS-----KK-N---KAIIFMINLSVADLA
P2RY11                              flvavas-NGLALYRFSI-rKQR-----PW-H---PAVVFSVQLAVSDLL
P2RY12                              amriffq--------------IR-----SK-S---NFIIFLKNTVISDLL
P2RY13                              fltgill-NTLALWVFVH--IPS-----S--S---TFIIYLKNTLVADLI
P2RY14                              ffyvpss------------------------K---SFIIYLKNIVIADFV
P2RY2                               cvpglcl-NAVALYIFLC--RLK-----TW-N---ASTTYMFHLAVSDAL
P2RY4                               lglglna---PTLWLFIF--RLR-----PW-D---ATATYMFHLALSDTL
P2RY6                               laaglpl-NICVITQICT--SRR-----AL-T---RTAVYTLNLALADLL
PRLHR                               vvvvglvGNCLLVLVIAR--VRR-----LH-N---VTNFLIGNLALSDVL
PTAFR                               fvlgvia-NGYVLWVFARlyPCK-----KF-N---EIKIFMVNLTMADML
PTGDR                               srrplrp---------------------LP-S---VFYMLVCGLTVTDLL
PTGER1                              qaagrlr-------------RRR-----SA-A---TFLLFVASLLATDLA
PTGER2                              gcsagrr---------------S-----SL-S---LFHVLVTELVFTDLL
PTGER3                              lltgfvg-NALAMLLVSR--SYRrreskRK-K---SFLLCIGWLALTDLV
PTGER4                              mfifgvvGNLVAIVVLCK--SRKe---qKE-T---TFYTLVCGLAVTDLL
PTGFR                               ayqrfrq---------------K-----SK-A---SFLLLASGLVITDFF
PTGIR                               mfvagvvGNGLALGILSA--RRP-----AR-P--sAFAVLVTGLAATDLL
S1PR1                               iccfiilENIFVLLTIWK--TKK-----FH-R---PMYYFIGNLALSDLL
S1PR2                               lccaivvENLLVLIAVAR--NSK-----FH-S---AMYLFLGNLAASDLL
S1PR3                               icsfivlENLMVLIAIWK--NNK-----FH-N---RMYFFIGNLALCDLL
S1PR5                               vcafivlENLAVLLVLGR--HPR-----FH-A---PMFLLLGSLTLSDLL
SSTR1                               vclvglcGNSMVIYVILR--YAK-----MK-T---ATNIYILNLAIADEL
SSTR2                               vciiglcGNTLVIYVILR--YAK-----MK-T---ITNIYILNLAIADEL
SSTR3                               vcvvgllGNSLVIYVVLR--HTA-----SP-S---VTNVYILNLALADEL
SSTR4                               vclvglvGNALVIFVILR--YAK-----MK-T---ATNIYLLNLAVADEL
SSTR5                               vcaaglgGNTLVIYVVLR--FAK-----MK-T---VTNIYILNLAVADVL
TACR1                               ivvtsvvGNVVVMWIILA--HKR-----MR-T---VTNYFLVNLAFAEAS
TACR2                               lvlvavtGNAIVIWIILA--HRR-----MR-T---VTNYFIVNLALADLC
TACR3                               vvavavlGNLIVIWIILA--HKR-----MR-T---VTNYFLVNLAFSDAS
TBXA2R                              cvvglas-NLLALSVLAG--ARQgg-shTR-S---SFLTFLCGLVLTDFL
UTS2R                               mgvvgvvGNAYTLVVTCR--SLR-----AV-A---SMYVYVVNLALADLL

7tm_1:B/W                           --------------------------------------------------
7tm_1:SS                            HHHHC-HHHHHH------HHH------HSSCHS-----HHHHHHHHHHHH
7tm_1:Seq                           lgllv-lpfaii------yel------tnewlf-----gsvlCklwlsld
                                    --------------------------------------------------
ADORA1                              VGALV-IPLAIL------INI------GPQTYF-----H--TCLMVACPV
ADORA2A                             VGVLA-IPFAIT--------I------STGFCA-----ACHGCLFIACFV
ADORA2B                             VGLFA-IPFAIT------ISL--------GFCT-----DFYGCLFLACFV
ADORA3                              VGVLV-MPLAIV------VSL--------GITI-----HFYSCLFMTCLL
ADRA1A                              LTSTV-LPFSAI------FEV------LGYWAF-----GRVFCNIWAAVD
ADRA1B                              LSFTV-LPFSAA------LEV------LGYWVL-----GRIFCDIWAAVD
ADRA1D                              LSATV-LPFSAT------MEV------LGFWAF-----GRAFCDVWAAVD
ADRA2A                              VATLV-IPFSLA------NEV------MGYWYF-----GKAWCEIYLALD
ADRA2B                              VATLI-IPFSLA------NEL------LGYWYF-----RRTWCEVYLALD
ADRA2C                              VATLV-MPFSLA------NEL------MAYWYF-----GQVWCGVYLALD
ADRB1                               MGLLV-VPFGAT------IVV------WGRWEY-----GSFFCELWTSVD
ADRB2                               MGLAV-VPFGAA------HIL------MKMWTF-----GNFWCEFWTSID
ADRB3                               MGLLV-VPPAAT------LAL------TGHWPL-----GATGCELWTSVD
AGTR1                               FLL-T-LPLWAV------YTA-----mEYRWPF-----GNYLCKIASASV
APLNR                               FVV-T-LPLWAT------YTY-----rDYDWPF-----GTFFCKLSSYLI
AVPR1A                              VAFFQvLPQMCW-------DI------TYRFRG-----PDWLCRVVKHLQ
AVPR1B                              VALFQvLPQLLW-------DI------TYRFQG-----PDLLCRAVKYLQ
AVPR2                               VALFQvLPQLAW-------KA------TDRFRG-----PDALCRAVKYLQ
BDKRB1                              FVL-G-LPFWAE------NIW-----nQFNWPF-----GALLCRVINGVI
BDKRB2                              LAC-G-LPFWAI------TIS-----nNFDWLF-----GETLCRVVNAII
CCKAR                               LCLFC-MPFNLI------PNL------LKDFIF-----GSAVCKTTTYFM
CCKBR                               LAVAC-MPFTLL------PNL------MGTFIF-----GTVICKAVSYLM
CHRM1                               IGTFS-MNLYTT------YLL------MGHWAL-----GTLACDLWLALD
CHRM2                               IGVFS-MNLYTL------YTV------IGYWPL-----GPVVCDLWLALD
CHRM3                               IGVIS-MNLFTT------YII------MNRWAL-----GNLACDLWLAID
CHRM4                               IGAFS-MNLYTV------YII------KGYWPL-----GAVVCDLWLALD
CHRM5                               IGIFS-MNLYTT------YIL------MGRWAL-----GSLACDLWLALD
CNR1                                GSVIFvYSFIDF-------HV-------FHRKD-----SRNVFLFKLGGV
CNR2                                ASVVFaCSFVNF--------H------VFHGVD-----SKAVFLLKIGSV
CYSLTR1                             CVC-T-LPLRVV------YYV-----hKGIWLF-----GDFLCRLSTYAL
CYSLTR2                             FIS-T-LPFRAD------YYL-----rGSNWIF-----GDLACRIMSYSL
DRD1                                VAVLV-MPWKAV------AEI------AGFWPF-----GSF-CNIWVAFD
DRD2                                VATLV-MPWVVY------LEV------VGEWKF-----SRIHCDIFVTLD
DRD3                                VATLV-MPWVVY------LEV-----tGGVWNF-----SRICCDVFVTLD
DRD4                                LALLV-LPLFVY------SEV-----qGGAWLL-----SPRLCDALMAMD
DRD5                                VALLV-MPWKAV------AEV------AGYWPF-----G-AFCDVWVAFD
EDNRA                               YVVID-LPINVF------KLL------AGRWPFdhndfGVFLCKLFPFLQ
EDNRB                               HIVID-IPINVY------KLL------AEDWPF-----GAEMCKLVPFIQ
F2R                                 FVS-V-LPFKIS------YYF-----sGSDWQF-----GSELCRFVTAAF
F2RL1                               SVI-W-FPLKIA------YHI-----hGNNWIY-----GEALCNVLIGFF
F2RL2                               FCV-T-LPFKIA------YHL-----nGNNWVF-----GEVLCRATTVIF
F2RL3                               LAL-A-LPPRIA------YHL-----rGQRWPF-----GEAACRLATAAL
FFAR1                               LTV-S-LPLKAV------EAL-----aSGAWPL-----PASLCPVFAVAH
FFAR2                               LLL-L-LPFKII------EAA-----sNFRWYL-----PKVVCALTSFGF
FFAR3                               LLL-F-LPFRMV------EAA-----nGMHWPL-----PFILCPLSGFIF
FFAR4                               FIS-A-IPLVLA------VRW------TEAWLL-----GPVACHLLFYVM
FPR1                                FTS-T-LPFFMV------RKA-----mGGHWPF-----GWFLCKFVFTIV
FPR2                                FTA-T-LPFLIV------SMA-----mGEKWPF-----GWFLCKLIHIVV
GALR1                               YLLFC-IPFQAT------VYA------LPTWVL-----GAFICKFIHYFF
GALR2                               FILCC-VPFQAT------IYT------LDGWVF-----GSLLCKAVHFLI
GALR3                               FILCC-VPFQAT------IYT------LDAWLF-----GALVCKAVHLLI
GHSR                                IFL-C-MPLDLV------RLW-----qYRPWNF-----GDLLCKLFQFVS
GNRHR                               ETLIV-MPLDGM------WNI------TVQWYA-----GELLCKVLSYLK
GPR119                              IGVAI-SGLLTD------QLS------SPSRPT-----QKTLCSLRMAFV
GPR132                              YTG-T-LPLWVI------YIR-----nQHRWTL-----GLLACKVTAYIF
GPR17                               CVL-V-LPTRLV------YHF-----sGNHWPF-----GEIACRLTGFLF
GPR174                              QVL-S-LPLRIF------YYL------NHDWPF-----GPGLCMFCFYLK
GPR183                              FTT-A-LPTRIA------YYA-----mGFDWRI-----GDALCRITALVF
GPR34                               LIF-C-LPFRIM------YHI-----nQNKWTL-----GVILCKVVGTLF
GPR35                               LLC-T-LPFVLH------SL---------RDTS-----DTPLCQLSQGIY
GPR55                               LVL-S-LPFKMV------LSQ-------VQSPF-----PS-LCTLVECLY
GPR84                               YCTLL-QPFSVD------TYL------HLHWRT-----GATFCRVFGLLL
GRPR                                LLITC-APVDAS------RYL------ADRWLF-----GRIGCKLIPFIQ
HCRTR1                              VTAIC-LPASLL------VDI------TESWLF-----GHALCKVIPYLQ
HCRTR2                              VTITC-LPATLV------VDI------TETWFF-----GQSLCKVIPYLQ
HRH1                                VGAVV-MPMNIL------YLL------MSKWSL-----GRPLCLFWLSMD
HRH2                                LGLLV-LPFSAI------YQL------SCKWSF-----GKVFCNIYTSLD
HRH3                                VGAFC-IPLYVP------YVL------TGRWTF-----GRGLCKLWLVVD
HRH4                                VGVIS-IPLYIP------H-T------LFEWDF-----GKEICVFWLTTD
HTR1A                               VSVLV-LPMAAL------YQV------LNKWTL-----GQVTCDLFIALD
HTR1B                               VSILV-MPISTM------YTV------TGRWTL-----GQVVCDFWLSSD
HTR1D                               VSILV-MPISIA------YTI------THTWNF-----GQILCDIWLSSD
HTR1E                               VAVLV-MPLSII------YIV------MDRWKL-----GYFLCEVWLSVD
HTR1F                               VAVLV-MPFSIV------YIV------RESWIM-----GQVVCDIWLSVD
HTR2A                               LGFLV-MPVSML------TIL-----yGYRWPL-----PSKLCAVWIYLD
HTR2B                               VGLFV-MPIALL------TIM-----fEAMWPL-----PLVLCPAWLFLD
HTR2C                               VGLLV-MPLSLL------AIL-----yDYVWPL-----PRYLCPVWISLD
HTR4                                VSVLV-MPFGAI------ELV------QDIWIY-----GEVFCLVRTSLD
HTR6                                VGLVV-MPPAML------NAL------YGRWVL-----ARGLCLLWTAFD
HTR7                                VAVAV-MPFVSV------TDL-----iGGKWIF-----GHFFCNVFIAMD
KISS1R                              FLLCC-VPFTAL------LYP------LPGWVL-----GDFMCKFVNYIQ
LPAR1                               AGLAY-FYLMFNtgpntrR-L-----tVSTWLL------------RQGLI
LPAR2                               AGVAY-LFLMFH-------TG------PRTARL-----SLEGWFLRQGLL
LPAR3                               AGIA--YVFLMFntgpvsKTL-----tVNRWFL-----RQ-------GLL
LPAR4                               FVC-T-LPFKIF------YNF------NRHWPF-----GDTLCKISGTAF
LPAR5                               FTL-S-LPVRLS------YYA------LHHWPF-----PDLLCQTTGAIF
LPAR6                               FVF-T-LPFRIF------YFT------TRNWPF-----GDLLCKISVMLF
LTB4R                               VLL-T-APFFLH------FLA------QGTWSF-----GLAGCRLCHYVC
LTB4R2                              VLLLT--PLFVA------FLT------RQAWPL-----GQAGCKAVYYVC
MC1R                                VSGSNvLETAVI------LLLea-galVARAAV-----LQQLDNVIDVIT
MC3R                                VSVSNaLETIMI------AIVhs-dylTFEDQF-----IQHMDNIFDSMI
MC4R                                VSVSNgSETIVI------TLLns--tdTDAQSF-----TVNIDNVIDSVI
MC5R                                VSMSSaWETITI------YLL------NNKHLViadafVRHIDNVFDSMI
MCHR1                               FLL-G-MPFMIH------QLM-----gNGVWHF-----GETMCTLITAMD
MCHR2                               HIV-G-MPFLIH------QWA-----rGGEWVF-----GGPLCTIITSLD
MLNR                                ILL-G-LPFDLY------RLW-----rSRPWVF-----GPLLCRLSLYVG
MRGPRX1                             FLSGR-LIYSLL----------------SFISI-----PHTISKILYPVM
MRGPRX2                             FLCFQ-IINCLV------YLS------NFFCSI-----SINFPSFFTTVM
MTNR1A                              VAIYP-YPLVLM------SIF------NNGWNL-----GYLHCQVSGFLM
MTNR1B                              VAFYP-YPLILV------AIF------YDGWAL-----GEEHCKASAFVM
NMBR                                LLLTC-VPVDAS------RYF------FDEWMF-----GKVGCKLIPVIQ
NMUR1                               VLLVG-LPLELY------E-M------WHNYPFl---lGVGGCYFRTLLF
NMUR2                               VLLLG-MPLEVY------EMW-----rNYPFLF-----GPVGCYFKTALF
NPBWR1                              FTL-V-LPINIA------DFL------LRQWPF-----GELMCKLIVAID
NPFFR1                              VGIFC-MPTTLV------DNL------ITGWPF-----DNATCKMSGLVQ
NPFFR2                              VGIFC-MPITLL------DNI------IAGWPF-----GNTMCKISGLVQ
OPRD1                               ATS-T-LPFQSA------KYL------METWPF-----GELLCKAVLSID
OPRK1                               VTT-T-MPFQST------VYL------MNSWPF-----GDVLCKIVISID
OPRL1                               VLL-T-LPFQGT------DIL------LGFWPF-----GNALCKTVIAID
OPRM1                               ATS-T-LPFQSV------NYL------MGTWPF-----GTILCKIVISID
OXGR1                               YLT-S-LPFLIH------YYA-----sGENWIF-----GDFMCKFIRFSF
OXTR                                VAVFQvLPQLLW-------DI------TFRFYG-----PDLLCRLVKYLQ
P2RY1                               YVL-T-LPALIF------YYF-----nKTDWIF-----GDAMCKLQRFIF
P2RY10                              HVL-S-LPLRIY------YYI------SHHWPF-----QRALCLLCFYLK
P2RY11                              CALTL-PPLAAY-------LY-----pPKHWRY-----GEAACRLERFLF
P2RY12                              MIL-T-FPFKIL------SDA-----kLGTGPL-----RTFVCQVTSVIF
P2RY13                              MTL-M-LPFKIL------SDS-----hLAPWQL-----RAFVCRFSSVIF
P2RY14                              MSL-T-FPFKIL------GDS-----gLGPWQL-----NVFVCRVSAVLF
P2RY2                               YAA-S-LPLLVY------YYA-----rGDHWPF-----STVLCKLVRFLF
P2RY4                               YVL-S-LPTLIY------YYA-----aHNHWPF-----GTEICKFVRFLF
P2RY6                               YAC-S-LPLLIY------NYA-----qGDHWPF-----GDFACRLVRFLF
PRLHR                               MCTAC-VPLTLA------YAF-----ePRGWVF-----GGGLCHLVFFLQ
PTAFR                               FLI-T-LPLWIV------YYQ-----nQGNWIL-----PKFLCNVAGCLF
PTGDR                               GKCLL-SPVVLA------AYAqnrslrV----Lap-alDNSLCQAFAFFM
PTGER1                              GHV---IPGALV------LRLy----tAGRAPA-----GG-ACHFLGGCM
PTGER2                              GTCLI-SPVVLA------SYA------RNQTLVal-apESRACTYFAFAM
PTGER3                              GQLLT-TPVVIV------VYL-----sKQRWEHi--dpSGRLCTFFGLTM
PTGER4                              GTLLV-SPVTIA------TYM------KGQWPG-----GQPLCEYSTFIL
PTGFR                               GHLIN-GAIAVF------VYA-----sDKEWIRf--dqSNVLCSIFGICM
PTGIR                               GTSFL-SPAVFV------AYA------RNSSLLglargGPALCDAFAFAM
S1PR1                               AGVAY-TANLLL--------S-----gATTYKL-----TPAQWFLREGSM
S1PR2                               AGVAF-VANTLL------SG-------SVTLRL-----TPVQWFAREGSA
S1PR3                               AGI-A-YKVNIL------MSG------KKTFSL-----SPTVWFLREGSM
S1PR5                               AGAAY-AANILL--------S-----gPLTLKL-----SPALWFAREGGV
SSTR1                               LML-S-VPFLVT------STL------LRHWPF-----GALLCRLVLSVD
SSTR2                               FML-G-LPFLAM------QVA------LVHWPF-----GKAICRVVMTVD
SSTR3                               FML-G-LPFLAA------QNA------LSYWPF-----GSLMCRLVMAVD
SSTR4                               FML-S-VPFVAS------SAA------LRHWPF-----GSVLCRAVLSVD
SSTR5                               YML-G-LPFLAT------QNA------ASFWPF-----GPVLCRLVMTLD
TACR1                               MAAFN-TVVNFT------YAV------HNEWYY-----GLFYCKFHNFFP
TACR2                               MAAFN-AAFNFV------YAS------HNIWYF-----GRAFCYFQNLFP
TACR3                               MAAFN-TLVNFI------YAL------HSEWYF-----GANYCRFQNFFP
TBXA2R                              GLLVT-GTIVVS------QHA-----aLFEWHAv--dpGCRLCRFMGVVM
UTS2R                               YLL-S-IPFIVA------TYV------TKEWHF-----GDVGCRVLFGLD

7tm_1:B/W                           ----------------3.50-----------------------------4
7tm_1:SS                            HHHHHHHHHHHHHHHHHHHHHHH-SHHHHHCC.---.HHHHHHH--HHHH
7tm_1:Seq                           vvlstasilnllaisiDRYvaiv-kplkykrl.---.krrakav--illv
                                    --------------------------------------------------
ADORA1                              LILTQSSILALLAIAVDRYLRVK-IPLRYKMVv---tPRRAAVA--IAGC
ADORA2A                             LVLTQSSIFSLLAIAIDRYIAIR-IPLRYNGLv---tGTRAKGI--IAIC
ADORA2B                             LVLTQSSIFSLLAVAVDRYLAIC-VPLRYKSLv---tGTRARGV--IAVL
ADORA3                              LIFTHASIMSLLAIAVDRYLRVK-LTVRYKRV-----TTHRRIWlaLGLC
ADRA1A                              VLCCTASIMGLCIISIDRYIGVS-YPLRYPTIv---tQRRGLMA--LLCV
ADRA1B                              VLCCTASILSLCAISIDRYIGVR-YSLQYPTL-----VTRRKAIlaLLSV
ADRA1D                              VLCCTASILSLCTISVDRYVGVR-HSLKYPAIm---tERKAAAI--LALL
ADRA2A                              VLFCTSSIVHLCAISLDRYWSIT-QAIEYNLKr---tPRRIKAI--IITV
ADRA2B                              VLFCTSSIVHLCAISLDRYWAVS-RALEYNSKr---tPRRIKCI--ILTV
ADRA2C                              VLFCTSSIVHLCAISLDRYWSVT-QAVEYNLKr---tPRRVKAT--IVAV
ADRB1                               VLCVTASIETLCVIALDRYLAIT-SPFRYQSL-----LTRARARglVCTV
ADRB2                               VLCVTASIETLCVIAVDRYFAIT-SPFKYQSLl---tKNKARVI--ILMV
ADRB3                               VLCVTASIETLCALAVDRYLAVT-NPLRYGALv---tKRCARTA--VVLV
AGTR1                               SFNLYASVFLLTCLSIDRYLAIV-HPMKSRLRr---tMLVAKVT--CIII
APLNR                               FVNMYASVFCLTGLSFDRYLAIV-RPVANARLr---lRVSGAVA--TAVL
AVPR1A                              VFGMFASAYMLVVMTADRYIAVC-HPLKTLQQ----pARRSRLM--IAAA
AVPR1B                              VLSMFASTYMLLAMTLDRYLAVC-HPLRSLQQ----pGQSTYLL--IAAP
AVPR2                               MVGMYASSYMILAMTLDRHRAIC-RPMLAYRH-----GSGAHWNrpVLVA
BDKRB1                              KANLFISIFLVVAISQDRYRVLV-HPMASRRQq---rRRQARVT--CVLI
BDKRB2                              SMNLYSSICFLMLVSIDRYLALV-KTMSMGRMr---gVRWAKLY--SLVI
CCKAR                               GTSVSVSTFNLVAISLERYGAIC-KPLQSRVW-----QTKSHALkvIAAT
CCKBR                               GVSVSVSTLSLVAIALERYSAIC-RPLQARVW-----QTRSHAArvIVAT
CHRM1                               YVASNASVMNLLLISFDRYFSVT-RPLSYRAKr---tPRRAALM--IGLA
CHRM2                               YVVSNASVMNLLIISFDRYFCVT-KPLTYPVK----rTTKMAGM-mIAAA
CHRM3                               YVASNASVMNLLVISFDRYFSIT-RPLTYRAKr---tTKRAGVM--IGLA
CHRM4                               YVVSNASVMNLLIISFDRYFCVT-KPLTYPARr---tTKMAGLM--IAAA
CHRM5                               YVASNASVMNLLVISFDRYFSIT-RPLTYRAKr---tPKRAGIM--IGLA
CNR1                                TASFTASVGSLFLTAIDRYISIH-RPLAYKRI-----VTRPKAVvaFCLM
CNR2                                TMTFTASVGSLLLTAIDRYLCLR-YPPSYKAL-----LTRGRALvtLGIM
CYSLTR1                             YVNLYCSIFFMTAMSFFRCIAIV-FPVQNINLv---tQKKARFV--CVGI
CYSLTR2                             YVNMYSSIYFLTVLSVVRFLAMV-HPFRLLHVt---sIRSAWIL--CGII
DRD1                                IMCSTASILNLCVISVDRYWAIS-SPFRYERK-----MTPKAAFilISVA
DRD2                                VMMCTASILNLCAISIDRYTAVA-MPMLYNTRy--ssKRRVTVM--ISIV
DRD3                                VMMCTASILNLCAISIDRYTAVV-MPVHYQHGtgqssCRRVALM--ITAV
DRD4                                VMLCTASIFNLCAISVDRFVAVA-VPLRYNRQg---gSRRQLLL--IGAT
DRD5                                IMCSTASILNLCVISVDRYWAIS-RPFRYKRK-----MTQRMALvmVGLA
EDNRA                               KSSVGITVLNLCALSVDRYRAVA-SWSRVQGI----gIPLVTAI-eIVSI
EDNRB                               KASVGITVLSLCALSIDRYRAVA-SWSRIKGI----gVPKWTAV-eIVLI
F2R                                 YCNMYASILLMTVISIDRFLAVV-YPMQSLSWr---tLGRASFT--CLAI
F2RL1                               YGNMYCSILFMTCLSVQRYWVIV-NPMGHSRK----kANIAIGI--SLAI
F2RL2                               YGNMYCSILLLACISINRYLAIV-HPFTYRGL-----PKHTYALvtCGLV
F2RL3                               YGHMYGSVLLLAAVSLDRYLALV-HPLRARAL-----RGRRLALglCMAA
FFAR1                               FFPLYAGGGFLAALSAGRYLGAA-FPLGYQAF-----RRPCYSWgvCAAI
FFAR2                               YSSIYCSTWLLAGISIERYLGVA-FPVQYKLSr---rPLYGVIA--ALVA
FFAR3                               FTTIYLTALFLAAVSIERFLSVA-HPLWYKTR-----PRLGQAGlvSVAC
FFAR4                               TLSGSVTILTLAAVSLERMVCIV-HLQRGVRG----pGRRARAV-lLALI
FPR1                                DINLFGSVFLIALIALDRCVCVL-HPVWTQNHr---tVSLAKKV--IIGP
FPR2                                DINLFGSVFLIGFIALDRCICVL-HPVWAQNH-----RTVSLAMkvIVGP
GALR1                               TVSMLVSIFTLAAMSVDRYVAIV-HSRRSSSL----rVSRNALL-gVGCI
GALR2                               FLTMHASSFTLAAVSLDRYLAIR-YPLHSRELr---tPRNALAA--IGLI
GALR3                               YLTMYASSFTLAAVSVDRYLAVR-HPLRSRALr---tPRNARAA--VGLV
GHSR                                ESCTYATVLTITALSVERYFAIC-FPLRAKVVv---tKGRVKLV--IFVI
GNRHR                               LFSMYAPAFMMVVISLDRSLAIT-RPLALKSN-----SKVGQSM--VGLA
GPR119                              TSSAAASVLTVMLITFDRYLAIK-QPFRYLKI-----MSGFVAGacIAGL
GPR132                              FCNIYVSILFLCCISCDRFVAVV-YALESRGR-----RRRRTAI--LISA
GPR17                               YLNMYASIYFLTCISADRFLAIV-HPVKSLKLr---rPLYAHLA--CAFL
GPR174                              YVNMYASIYFLVCISVRRFWFLM-YPFRFHDC-----KQKYDLY-iSIAG
GPR183                              YINTYAGVNFMTCLSIDRFIAVV-HPLRYNKIk---rIEHAKGV--CIFV
GPR34                               YMNMYISIILLGFISLDRYIKIN-RSIQQRKAi---tTKQSIYV--CCIV
GPR35                               LTNRYMSISLVTAIAVDRYVAVR-HPLRARGLr---sPRQAAAV--CAVL
GPR55                               FVSMYGSVFTICFISMDRFLAIR-YPLLVSHL-----RSPRKIFgiCCTI
GPR84                               FASNSVSILTLCLIALGRYLLIA-HPKLFPQV----fSAKGIVL-aLVST
GRPR                                LTSVGVSVFTLTALSADRYKAIV-RPMDIQAS-----HALMKIClkAAFI
HCRTR1                              AVSVSVAVLTLSFIALDRWYAIC-HPLLFKST-----ARRARGS--ILGI
HCRTR2                              TVSVSVSVLTLSCIALDRWYAIC-HPLMFKST-----AKRARNS--IVII
HRH1                                YVASTASIFSVFILCIDRYRSVQ-QPLRYLKYr---tKTRASAT--ILGA
HRH2                                VMLCTASILNLFMISLDRYCAVM-DPLRYPVLv---tPVRVA-I-sLVLI
HRH3                                YLLCTSSAFNIVLISYDRFLSVT-RAVSYRAQq--gdTRRAV-R-kMLLV
HRH4                                YLLCTASVYNIVLISYDRYLSVS-NAVSYRTQh--tgVLKIVTL--MVAV
HTR1A                               VLCCTSSILHLCAIALDRYWAIT-DPIDYVNKr---tPRRAAAL--ISLT
HTR1B                               ITCCTASILHLCVIALDRYWAIT-DAVEYSAKr---tPKRAAVM--IALV
HTR1D                               ITCCTASILHLCVIALDRYWAIT-DALEYSKRr---tAGHAATM--IAIV
HTR1E                               MTCCTCSILHLCVIALDRYWAIT-NAIEYARKr---tAKRAALM--ILTV
HTR1F                               ITCCTCSILHLSAIALDRYRAIT-DAVEYARKr---tPKHAGIM--ITIV
HTR2A                               VLFSTASIMHLCAISLDRYVAIQ-NPIHHSRF-----NSRTKAFlkIIAV
HTR2B                               VLFSTASIMHLCAISVDRYIAIK-KPIQANQY-----NSRATAFikITVV
HTR2C                               VLFSTASIMHLCAISLDRYVAIR-NPIEHSRF-----NSRTKAImkIAIV
HTR4                                VLLTTASIFHLCCISLDRYYAICcQPLVYRNKm---tPLRIALM--LGGC
HTR6                                VMCCSASILNLCLISLDRYLLIL-SPLRYKLRm---tPLRALAL--VLGA
HTR7                                VMCCTASIMTLCVISIDRYLGIT-RPLTYPVRq---nGKCMAKM--ILSV
KISS1R                              QVSVQATCATLTAMSVDRWYVTV-FPLRALHRr---tPRLALAV--SLSI
LPAR1                               DTSLTASVANLLAIAIERHITVF-RMQLHTRM----sNRRVVVV--IVVI
LPAR2                               DTSLTASVATLLAIAVERHRSVM-AVQLHSRL-----PRGRVVM-lIVGV
LPAR3                               DSSLTASLTNLLVIAVERHMSIM-RMRVHSNL----tKKRVTLL--ILLV
LPAR4                               LTNIYGSMLFLTCISVDRFLAIV-YPFRSRTIr---tRRNSAIV--CAGV
LPAR5                               QMNMYGSCIFLMLINVDRYAAIV-HPLRLRHLr---rPRVARLL--CLGV
LPAR6                               YTNMYGSILFLTCISVDRFLAIV-YPFKSKTLr---tKRNAKIV--CTGV
LTB4R                               GVSMYASVLLITAMSLDRSLAVA-RPFVSQKL-----RTKAMARrvLAGI
LTB4R2                              ALSMYASVLLTGLLSLQRCLAVT-RPFLAPRL-----RSPALARrlLLAV
MC1R                                CSSMLSSLCFLGAIAVDRYISIF-YALRYHSIv---tLPRARRA--VAAI
MC3R                                CISLVASICNLLAIAVDRYVTIF-YALRYHSI-----MTVRKALtlIVAI
MC4R                                CSSLLASICSLLSIAVDRYFTIF-YALQYHNIm---tVKRVGII--ISCI
MC5R                                CISVVASMCSLLAIAVDRYVTIF-YALRYHHIm---tARRSGAI--IAGI
MCHR1                               ANSQFTSTYILTAMAIDRYLATV-HPISSTKFr---kPSVATLV--ICLL
MCHR2                               TCNQFACSAIMTVMSVDRYFALV-QPFRLTRW-----RTRYKTIriNLGL
MLNR                                EGCTYATLLHMTALSVERYLAIC-RPLRARVLv---tRRRVRAL--IAVL
MRGPRX1                             MFSYFAGLSFLSAVSTERCLSVL-WPIWYRCH----rPTHLSAV-vCVLL
MRGPRX2                             TCAYLAGLSMLSTVSTERCLSVL-WPIWYRCR----rPRHLSAV-vCVLL
MTNR1A                              GLSVIGSIFNITGIAINRYCYIC-HSLKYDKLy---sSKNSLCY--VLLI
MTNR1B                              GLSVIGSVFNITAIAINRYCYIC-HSMAYHRI-----YRRWHTPlhICLI
NMBR                                LTSVGVSVFTLTALSADRYRAIV-NPMDMQTS----gALLRTCV-kAMGI
NMUR1                               EMVCLASVLNVTALSVERYVAVV-HPLQARSM-----VTRAHVRrvLGAV
NMUR2                               ETVCFASILSITTVSVERYVAIL-HPFRAKLQ-----STRRRALriLGIV
NPBWR1                              QYNTFSSLYFLTVMSADRYLVVL-ATAESRRVag-rtYSAARAV--SLAV
NPFFR1                              GMSVSASVFTLVAIAVERFRCIV-HPFREKLT-----LRKALVT--IAVI
NPFFR2                              GISVAASVFTLVAIAVDRFQCVV-YPFKPKLT-----IKTAFVI--IMII
OPRD1                               YYNMFTSIFTLTMMSVDRYIAVC-HPVKALDFr---tPAKAKLI--NICI
OPRK1                               YYNMFTSIFTLTMMSVDRYIAVC-HPVKALDFr---tPLKAKII--NICI
OPRL1                               YYNMFTSTFTLTAMSVDRYVAIC-HPIRALDVr---tSSKAQAV--NVAI
OPRM1                               YYNMFTSIFTLCTMSVDRYIAVC-HPVKALDFr---tPRNAKII--NVCN
OXGR1                               HFNLYSSILFLTCFSIFRYCVII-HPMSCFSI----hKTRCAVV-aCAVV
OXTR                                VVGMFASTYLLLLMSLDRCLAIC-QPLRSLRR-----RTDR-LA--VLAT
P2RY1                               HVNLYGSILFLTCISAHRYSGVV-YPLKSLGRl---kKKNAICI--SVLV
P2RY10                              YLNMYASICFLTCISLQRCFFLL-KPFRARDW-----KRRYDVG-iSAAI
P2RY11                              TCNLLGSVIFITCISLNRYLGIV-HPFFARSHl---rPKHAWAV--SAAG
P2RY12                              YFTMYISISFLGLITIDRYQKTT-RPFKTSNPk---nLLGAKIL--SVVI
P2RY13                              YETMYVGIVLLGLIAFDRFLKII-RPLRNIFLk---kPVFAKTV--SIFI
P2RY14                              YVNMYVSIVFFGLISFDRYYKIV-KPLWTSFIq---sVSYSKLL--SVIV
P2RY2                               YTNLYCSILFLTCISVHRCLGVL-RPLRSLRWg---rARYARRV--AGAV
P2RY4                               YWNLYCSVLFLTCISVHRYLGIC-HPLRALRWg---rPRLAGLL--CLAV
P2RY6                               YANLHGSILFLTCISFQRYLGIC-HPLAPWHKr--ggRRAAWLV--CVAV
PRLHR                               PVTVYVSVFTLTTIAVDRYVVLV-HPLRRRIS-----LRLSAYA--VLAI
PTAFR                               FINTYCSVAFLGVITYNRFQAVT-RPIKTAQA-----NTRKRGIslSLVI
PTGDR                               SFFGLSSTLQLLAMALECWLSLG-HPFFYRRHi---tLRLGALV--APVV
PTGER1                              VFFGLCPLLLGCGMAVERCVGVT-RPLLHAAR-----VSVARAR--LALA
PTGER2                              TFFSLATMLMLFAMALERYLSIG-HPYFYQRRv---sRSGGLAV--LPVI
PTGER3                              TVFGLSSLFIASAMAVERALAIR-APHWYASHm---kTRATRAV--LLGV
PTGER4                              LFFSLSGLSIICAMSVERYLAIN-HAYFYSHY-----VDKRLAGltLFAV
PTGFR                               VFSGLCPLLLGSVMAIERCIGVT-KPIFHSTKi---tSKHVKMM--LSGV
PTGIR                               TFFGLASMLILFAMAVERCLALS-HPYLYAQLd---gPRCARLA--LPAI
S1PR1                               FVALSASVFSLLAIAIERYITML-KMKLHNGS-----NNFRLFL-lISAC
S1PR2                               FITLSASVFSLLAIAIERHVAIA-KVKLYGSD-----KSCRMLL-lIGAS
S1PR3                               FVALGASTCSLLAIAIERHLTMI-KMRPYDAN-----KRHRVFL-lIGMC
S1PR5                               FVALTASVLSLLAIALERSLTMA-RRGPAPVS----sRGRTLAM--AAAA
SSTR1                               AVNMFTSIYCLTVLSVDRYVAVV-HPIKAARYr---rPTVAKVV--NLGV
SSTR2                               GINQFTSIFCLTVMSIDRYLAVV-HPIKSAKWr---rPRTAKMI--TMAV
SSTR3                               GINQFTSIFCLTVMSVDRYLAVV-HPTRSARWr---tAPVARTV--SAAV
SSTR4                               GLNMFTSVFCLTVLSVDRYVAVV-HPLRAATYr---rPSVAKLI--NLGV
SSTR5                               GVNQFTSVFCLTVMSVDRYLAVV-HPLSSARWr---rPRVAKLA--SAAA
TACR1                               IAAVFASIYSMTAVAFDRYMAII-HPLQPRLS-----ATATKVV--ICVI
TACR2                               ITAMFVSIYSMTAIAADRYMAIV-HPFQPRLS-----APSTKAV--IAGI
TACR3                               ITAVFASIYSMTAIAVDRYMAII-DPLKPRLS-----ATATKIV--IGSI
TBXA2R                              IFFGLSPLLLGAAMASERYLGIT-RPFSRPAVa---sQRRAWAT--VGLV
UTS2R                               FLTMHASIFTLTVMSSERYAAVL-RPLDTVQR----pKGYRKLL--ALGT

7tm_1:B/W                           .50-----------------------------------------------
7tm_1:SS                            HHHHHHHHHHHHHTCCE---------------------------------
7tm_1:Seq                           Wvlslllavpllvletv---------------------------------
                                    --------------------------------------------------
ADORA1                              WILSFVVGLTPMFGWNNlsave----------------------------
ADORA2A                             WVLSFAIGLTPMLGWNNcgqpk----------------------------
ADORA2B                             WVLAFGIGLTPFLGWNSkdsatnn--------------------------
ADORA3                              WLVSFLVGLTPMFGWNMkl-------------------------------
ADRA1A                              WALSLVISIGPLFGWRQ---------------------------------
ADRA1B                              WVLSTVISIGPLLGWKE---------------------------------
ADRA1D                              WVVALVVSVGPLLGWKE---------------------------------
ADRA2A                              WVISAVISFPPLISIEKk--------------------------------
ADRA2B                              WLIAAVISLPPLIYKGD---------------------------------
ADRA2C                              WLISAVISFPPLVSLYR---------------------------------
ADRB1                               WAISALVSFLPILMHWWrae------------------------------
ADRB2                               WIVSGLTSFLPIQMHWY---------------------------------
ADRB3                               WVVSAAVSFAPIMSQWWrvg------------------------------
AGTR1                               WLLAGLASLPAIIHRNV---------------------------------
APLNR                               WVLAALLAMPVMVLRTT---------------------------------
AVPR1A                              WVLSFVLSTPQYFVFSM---------------------------------
AVPR1B                              WLLAAIFSLPQVFIFSL---------------------------------
AVPR2                               WAFSLLLSLPQLFIFAQ---------------------------------
BDKRB1                              WVVGGLLSIPTFLLRSI---------------------------------
BDKRB2                              WGCTLLLSSPMLVFRTMk--------------------------------
CCKAR                               WCLSFTIMTPYPIYSNLv--------------------------------
CCKBR                               WLLSGLLMVPYPVYTVV---------------------------------
CHRM1                               WLVSFVLWAPAILFWQY---------------------------------
CHRM2                               WVLSFILWAPAILFWQF---------------------------------
CHRM3                               WVISFVLWAPAILFWQY---------------------------------
CHRM4                               WVLSFVLWAPAILFWQF---------------------------------
CHRM5                               WLISFILWAPAILCWQY---------------------------------
CNR1                                WTIAIVIAVLPLLGWNC---------------------------------
CNR2                                WVLSALVSYLPLMGWTC---------------------------------
CYSLTR1                             WIFVILTSSPFLMAKPQ---------------------------------
CYSLTR2                             WILIMASSIMLLDSG-----------------------------------
DRD1                                WTLSVLISFIPVQLSWH---------------------------------
DRD2                                WVLSFTISCPLLFGLNN---------------------------------
DRD3                                WVLAFAVSCPLLFGFNT---------------------------------
DRD4                                WLLSAAVAAPVLCGLND---------------------------------
DRD5                                WTLSILISFIPVQLNWHrdqaaswggldl--------------------p
EDNRA                               WILSFILAIPEAIGFVMv--------------------------------
EDNRB                               WVVSVVLAVPEAIGFDIi--------------------------------
F2R                                 WALAIAGVVPLLLKEQT---------------------------------
F2RL1                               WLLILLVTIPLYVVKQT---------------------------------
F2RL2                               WATVFLYMLPFFILKQE---------------------------------
F2RL3                               WLMAAALALPLTLQRQT---------------------------------
FFAR1                               WALVLCHLGLVFGLEAPggwldh---------------------------
FFAR2                               WVMSFGHCTIVIIVQYLn--------------------------------
FFAR3                               WLLASAHCSVVYVIEFSg--------------------------------
FFAR4                               WGYSAVAALPLCVFFRVvp-------------------------------
FPR1                                WVMALLLTLPVIIRVTT---------------------------------
FPR2                                WILALVLTLPVFLFLTT---------------------------------
GALR1                               WALSIAMASPVAYHQGL---------------------------------
GALR2                               WGLSLLFSGPYLSYYRQ---------------------------------
GALR3                               WLLAALFSAPYLSYYGT---------------------------------
GHSR                                WAVAFCSAGPIFVLVGVe--------------------------------
GNRHR                               WILSSVFAGPQLYIFRMihla-----------------------------
GPR119                              WLVSYLIGFLPLGIPMF---------------------------------
GPR132                              CIFILVGIVHYPVFQTE---------------------------------
GPR17                               WVVVAVAMAPLLVSPQT---------------------------------
GPR174                              WLIICLACVLFPLLRTS---------------------------------
GPR183                              WILVFAQTLPLLINPMS---------------------------------
GPR34                               WMLALGGFLTMIILTLK---------------------------------
GPR35                               WVLVIGSLVARWLLGIQ---------------------------------
GPR55                               WVLVWTGSIPIYSFHGK---------------------------------
GPR84                               WVVGVASFAPLWPIYIL---------------------------------
GRPR                                WIISMLLAIPEAVFSDLhp-------------------------------
HCRTR1                              WAVSLAIMVPQAAVMECssv------------------------------
HCRTR2                              WIVSCIIMIPQAIVMECstv------------------------------
HRH1                                WFLSFLW-VIPILGWNHf--------------------------------
HRH2                                WVISITLSFLSIHLGWNsr-------------------------------
HRH3                                WVLAFLLYGPAILSWEY---------------------------------
HRH4                                WVLAFLVNGPMILVSES---------------------------------
HTR1A                               WLIGFLISIPPMLGWRT---------------------------------
HTR1B                               WVFSISISLPPFFWRQA---------------------------------
HTR1D                               WAISICISIPPLFWRQA---------------------------------
HTR1E                               WTISIFISMPPLFWRSH---------------------------------
HTR1F                               WIISVFISMPPLFWRHQ---------------------------------
HTR2A                               WTISVGISMPIPVFGLQ---------------------------------
HTR2B                               WLISIGIAIPVPIKGIE---------------------------------
HTR2C                               WAISIGVSVPIPVIGLR---------------------------------
HTR4                                WVIPTFISFLPIMQGWNnigii----------------------------
HTR6                                WSLAALASFLPLLLGWHe--------------------------------
HTR7                                WLLSASITLPPLFGWAQ---------------------------------
KISS1R                              WVGSAAVSAPVLALHRL---------------------------------
LPAR1                               WTMAIVMGAIPSVGWNC---------------------------------
LPAR2                               WVAALGLGLLPAHSWHC---------------------------------
LPAR3                               WAIAIFMGAVPTLGWNC---------------------------------
LPAR4                               WILVLSGGISASLFSTT---------------------------------
LPAR5                               WALILVFAVPAARVHRPs--------------------------------
LPAR6                               WLTVIGGSAPAVFVQST---------------------------------
LTB4R                               WVLSFLLATPVLAYRTV---------------------------------
LTB4R2                              WLAALLLAVPAAVYRHL---------------------------------
MC1R                                WVASVVFSTLFIAYYDH---------------------------------
MC3R                                WVCCGVCGVVFIVYSES---------------------------------
MC4R                                WAACTVSGILFIIYSDS---------------------------------
MC5R                                WAFCTGCGIVFILYSES---------------------------------
MCHR1                               WALSFISITPVWLYARL---------------------------------
MCHR2                               WAASFILALPVWVYSKV---------------------------------
MLNR                                WAVALLSAGPFLFLVGVeqdpgisvvpglngtariassplasspplwlsr
MRGPRX1                             WALSLLRSILEWMLCGF---------------------------------
MRGPRX2                             WALSLLLSILEGKFCGF---------------------------------
MTNR1A                              WLLTLAAVLPNLRAGTL---------------------------------
MTNR1B                              WLLTVVALLPNFFVGSL---------------------------------
NMBR                                WVVSVLLAVPEAVFSEVa--------------------------------
NMUR1                               WGLAMLCSLPNTSLHGIrql------------------------------
NMUR2                               WGFSVLFSLPNTSIHGIkfh------------------------------
NPBWR1                              WGIVTLVVLPFAVFARL---------------------------------
NPFFR1                              WALALLIMCPSAVTLTVtreeh----------------------------
NPFFR2                              WVLAITIMSPSAVMLHVqeeky----------------------------
OPRD1                               WVLASGVGVPIMVMAVT---------------------------------
OPRK1                               WLLSSSVGISAIVLGGT---------------------------------
OPRL1                               WALASVVGVPVAIMGSA---------------------------------
OPRM1                               WILSSAIGLPVMFMATT---------------------------------
OXGR1                               WIISLVAVIPMTFLITS---------------------------------
OXTR                                WLGCLVASAPQVHIFSL---------------------------------
P2RY1                               WLIVVVAISPILFYSGT---------------------------------
P2RY10                              WIVVGTACLPFPILRST---------------------------------
P2RY11                              WVLAALLAMPTLSFSHL---------------------------------
P2RY12                              WAFMFLLSLPNMILTNR---------------------------------
P2RY13                              WFFLFFISLPNTILSNK---------------------------------
P2RY14                              WMLMLLLAVPNIILTNQ---------------------------------
P2RY2                               WVLVLACQAPVLYFVTT---------------------------------
P2RY4                               WLVVAGCLVPNLFFVTT---------------------------------
P2RY6                               WLAVTTQCLPTAIFAAT---------------------------------
PRLHR                               WALSAVLALPAAVHTYH---------------------------------
PTAFR                               WVAIVGAASYFLILDSTnt-------------------------------
PTGDR                               SAFSLAFCALPFMGFGK---------------------------------
PTGER1                              AVAAVALAVALLPLARV---------------------------------
PTGER2                              YAVSLLFCSLPLLDYGQ---------------------------------
PTGER3                              WLAVLAFALLPVLGVGQ---------------------------------
PTGER4                              YASNVLFCALPNMGLGS---------------------------------
PTGFR                               CLFAVFIALLPILGHRD---------------------------------
PTGIR                               YAFCVLFCALPLLGLGQ---------------------------------
S1PR1                               WVISLILGGLPIMGWNC---------------------------------
S1PR2                               WLISLVLGGLPILGWNC---------------------------------
S1PR3                               WLIAFTLGALPILGWNC---------------------------------
S1PR5                               WGVSLLLGLLPALGWNC---------------------------------
SSTR1                               WVLSLLVILPIVVFSRT---------------------------------
SSTR2                               WGVSLLVILPIMIYAGL---------------------------------
SSTR3                               WVASAVVVLPVVVFSGV---------------------------------
SSTR4                               WLASLLVTLPIAIFADT---------------------------------
SSTR5                               WVLSLCMSLPLLVFADV---------------------------------
TACR1                               WVLALLLAFPQGYYSTT---------------------------------
TACR2                               WLVALALASPQCFYSTV---------------------------------
TACR3                               WILAFLLAFPQCLYSKT---------------------------------
TBXA2R                              WAAALALGLLPLLGVGR---------------------------------
UTS2R                               WLLALLLTLPVMLAMRL---------------------------------

7tm_1:B/W                           --------------------------------------------------
7tm_1:SS                            -------------HCCCTTGGGEESSS-----------------CHHHHH
7tm_1:Seq                           -------------aqdtnptksClitt-----------------psvyii
                                    --------------------------------------------------
ADORA1                              -------rawaaNGSMGEPVIKCEFEK---------------VISMEYMV
ADORA2A                             -------egknhSQGCGEGQVACLFED---------------VVPMNYMV
ADORA2B                             -----ctepwdgTTNESCCLVKCLFEN---------------VVPMSYMV
ADORA3                              ----------tsEYHRNVTFLSCQFVS---------------VMRMDYMV
ADRA1A                              --------------PAPEDETICQINE-----------------EPGYVL
ADRA1B                              --------------PAPNDDKECGVTE-----------------EPFYAL
ADRA1D                              --------------PVPPDERFCGITE-----------------EAGYAV
ADRA2A                              ----------ggGGGPQPAEPRCEIND-----------------QKWYVI
ADRA2B                              ------------QGPQPRGRPQCKLNQ-----------------EAWYIL
ADRA2C                              -------------QPDGAAYPQCGLND-----------------ETWYIL
ADRB1                               ---------sdeARRCYNDPKCCDFVT-----------------NRAYAI
ADRB2                               -------------RATHQEAINCYANEtc----------cdfFTNQAYAI
ADRB3                               ---------adaEAQRCHSNPRCCAFA----------------SNMPYVL
AGTR1                               ------------FFIENTNITVCAFHYes----------qnsTLPIGLGL
APLNR                               ------------GDLENTTKVQCYMDYsmvat-----vssewAWEVGLGV
AVPR1A                              -----------iEVNNVTKARDCWATFi------------qpWGSRAYVT
AVPR1B                              -----------rEVIQGSGVLDCWADFg------------fpWGPRAYLT
AVPR2                               -----------rNVEGGSGVTDCWACFa------------epWGRRTYVT
BDKRB1                              ------------QAVPDLNITACILLLp------------heAWHFARIV
BDKRB2                              -----------eYSDEGHNVTACVISYp------------slIWEVFTNM
CCKAR                               ----------pfTKNNNQTANMCRFLLp------------ndVMQQSWHT
CCKBR                               -------------QPVGPRVLQCVHRWp------------saRVRQTWSV
CHRM1                               -----------lVGERTVLAGQCYIQF---------------LSQPIITF
CHRM2                               -----------iVGVRTVEDGECYIQF---------------FSNAAVTF
CHRM3                               -----------fVGKRTVPPGECFIQF---------------LSEPTITF
CHRM4                               -----------vVGKRTVPDNQCFIQF---------------LSNPAVTF
CHRM5                               -----------lVGKRTVPLDECQIQF---------------LSEPTITF
CNR1                                ----------------EKLQSVCSDIF--------------pHIDETYLM
CNR2                                ------------------CPRPCSELF--------------pLIPNDYLL
CYSLTR1                             --------------KDEKNNTKCFEPPqdn---------qtkNHVLVLHY
CYSLTR2                             -------------SEQNGSVTSCLELNly-----------kiAKLQTMNY
DRD1                                ------------KAKPTSPSDGNATSLaeti------dncdsSLSRTYAI
DRD2                                -----------------ADQNECIIAN------------------PAFVV
DRD3                                ----------------TGDPTVCSISN------------------PDFVI
DRD4                                --------------VRGRDPAVCRLED------------------RDYVV
DRD5                                nnlanwtpweedFWEPDVNAENCDSSL-----------------NRTYAI
EDNRA                               -----------pFEYRGEQHKTCMLNAtsk---------fmeFYQDVKDW
EDNRB                               -----------tMDYKGSYLRICLLHPvqkt-------afmqFYKTAKDW
F2R                                 ------------IQVPGLNITTCHDVLnet--------llegYYAYYFSA
F2RL1                               ------------IFIPALNITTCHDVLpe-----------qlLVGDMFNY
F2RL2                               ------------YYLVQPDITTCHDVHntc--------esssPFQLYYFI
F2RL3                               ------------FRLARSDRVLCHDALpld--------aqasHWQPAFTC
FFAR1                               ------sntslgINTPVNGSPVCLEAWd-------------pASAGPARF
FFAR2                               ----------ttEQVRSGNEITCYENFtd----------nqlDVVLPVRL
FFAR3                               -----------dISHSQGTNGTCYLEFrk----------dqlAILLPVRL
FFAR4                               ----------qrLPGADQEISICTLIWp------------tiPGEISWDV
FPR1                                -------------VPGKTGTVACTFNFspwtndpkerinvavAMLTVRGI
FPR2                                -------------VTIPNGDTYCTFNFaswggtpeerlkvaiTMLTARGI
GALR1                               ------------FHPRASNQTFCWEQWp------------dpRHKKAYVV
GALR2                               --------------SQLANLTVCHPAWs-------------aPRRRAMDI
GALR3                               --------------VRYGALELCVPAWe-------------dARRRALDV
GHSR                                ----------heNGTDPWDTNECRPTEfa-----------vrSGLLTVMV
GNRHR                               -------dssgqTKVFSQCVTHCSFSQ--------------wWHQAFYNF
GPR119                              --------------QQTAYKGQCSFFA---------------VFHPHFVL
GPR132                              ------------------DKETCFDMLq------------mdSRIAGYYY
GPR17                               --------------VQTNHTVVCLQLY--------------rEKASHHAL
GPR174                              -------------DDTSGNRTKCFVDLptr--------nvnlAQSVVMMT
GPR183                              --------------KQEAERITCMEYPnf----------eetKSLPWILL
GPR34                               --------------KGGHNSTMCFHYRdk-----------hnAKGEAIFN
GPR35                               ------------------EGGFCFRST----------------RHNFNSM
GPR55                               -----------------VEKYMCFHNMs------------ddTWSAKVFF
GPR84                               ----------------VPVVCTCSFDR---------------IRGRPYTT
GRPR                                ----------fhEESTNQTFISCAPYPhs-----------neLHPKIHSM
HCRTR1                              ---------lpeLANRTRLFSVCDERWa------------ddLYPKIYHS
HCRTR2                              ---------fpgLANKTTLFTVCDERWg------------geIYPKMYHI
HRH1                                -----------mQQTSVRREDKCETDF---------------YDVTWFKV
HRH2                                ----------neTSKGNHTTSKCKVQV-----------------NEVYGL
HRH3                                -----------lSGGSSIPEGHCYAEF---------------FYNWYFLI
HRH4                                ---------------WKDEGSECEPGF---------------FSEWYILA
HTR1A                               -------------PEDRSDPDACTISK-----------------DHGYTI
HTR1B                               --------------KAEEEVSECVVNT----------------DHILYTV
HTR1D                               --------------KAQEEMSDCLVNT----------------SQISYTI
HTR1E                               -------------RRLSPPPSQCTIQH----------------DHVIYTI
HTR1F                               ---------------GTSRDDECIIKH----------------DHIVSTI
HTR2A                               ------------DDSKVFKEGSCLLAD------------------DNFVL
HTR2B                               ------------TDVDNPNNITCVLTK---------------ERFGDFML
HTR2C                               -----------dEEKVFVNNTTCVLND------------------PNFVL
HTR4                                ------dliekrKFNQNSNSTYCVFMV-----------------NKPYAI
HTR6                                -----------lGHARPPVPGQCRLLA-----------------SLPFVL
HTR7                                ---------------NVNDDKVCLISQ-----------------DFGYTI
KISS1R                              ---------------SPGPRAYCSEAFp------------srALERAFAL
LPAR1                               ----------------ICDIENCSNMA--------------pLYSDSYLV
LPAR2                               ----------------LCALDRCSRMA--------------pLLSRSYLA
LPAR3                               ----------------LCNISACSSLA--------------pIYSRSYLV
LPAR4                               --------------NVNNATTTCFEGFskr---------vwkTYLSKITI
LPAR5                               -----------rCRYRDLEVRLCFESFsde---------lwkGRLLPLVL
LPAR6                               ------------HSQGNNASEACFENFpea---------twkTYLSRIVI
LTB4R                               -------------VPWKTNMSLCFPRYp------------seGHRAFHLI
LTB4R2                              -----------------WRDRVCQLCHp------------spVHAAAHLS
MC1R                                ----------------------------------------------VAVL
MC3R                                -----------------KMVIVCLITM-----------------------
MC4R                                -----------------SAVIICLITM-------------------FFTM
MC5R                                -----------------T-----------------------------YVI
MCHR1                               -------------IPFPGGAVGCGIRLpn-----------pdTDLYWFTL
MCHR2                               -------------IKFKDGVESCAFDLt------------spDDVLWYTL
MLNR                                apppsppsgpetAEAAALFSRECRPSPa-------------qLGALRVML
MRGPRX1                             -------------LFSGADSAWCQTSD-----------------------
MRGPRX2                             -------------LFSDGDSGWCQTFD-------------------FITA
MTNR1A                              --------------QYDPRIYSCTFAQ---------------SVSSAYTI
MTNR1B                              --------------EYDPRIYSCTFIQ---------------TASTQYTA
NMBR                                ----------riSSLDNSSFTACIPYPqt-----------deLHPKIHSV
NMUR1                               ---------hvpCRGPVPDSAVCMLVRp-------------rALYNMVVQ
NMUR2                               ---------yfpNGSLVPGSATCTVIK--------------pMWIYNFII
NPBWR1                              --------------DDEQGRRQCVLVFpq----------peaFWWRASRL
NPFFR1                              -------hfmvdARNRSYPLYSCWEAWp------------ekGMRRVYTT
NPFFR2                              ------yrvrlnSQNKTSPVYWCREDWp------------nqEMRKIYTT
OPRD1                               --------------RPRDGAVVCMLQFps----------pswYWDTVTKI
OPRK1                               ------------KVREDVDVIECSLQFpdd---------dysWWDLFMKI
OPRL1                               --------------QVEDEEIECLVEIpt----------pqdYWGPVFAI
OPRM1                               --------------KYRQGSIDCTLTFsh----------ptwYWENLLKI
OXGR1                               --------------TNRTNRSACLDLTss----------delNTIKWYNL
OXTR                                -------------REVADGVFDCWAVFi------------qpWGPKAYIT
P2RY1                               -------------GVRKNKTITCYDTTsd----------eylRSYFIYSM
P2RY10                              ---------------DLNNNKSCFADLgyk--------qmnaVALVGMIT
P2RY11                              -------------KRPQQGAGNCSVARpeacikclgtadhglAAYRAYSL
P2RY12                              -------------QPRDKNVKKCSFLKse----------fglVWHEIVNY
P2RY13                              -------------EATPSSVKKCASLKgp----------lglKWHQMVNN
P2RY14                              -------------SVREVTQIKCIELKse-----------lgRKWHKASN
P2RY2                               --------------SARGGRVTCHDTSap----------elfSRFVAYSS
P2RY4                               --------------SNKGTTVLCHDTTr------------peEFDHYVHF
P2RY6                               --------------GIQRNRTVCYDLSpp----------alaTHYMPYGM
PRLHR                               ------------VELKPHDVRLCEEFWgs-----------qeRQRQLYAW
PTAFR                               ----------vpDSAGSGNVTRCFEHYe------------kgSVPVLIIH
PTGDR                               -------------FVQYCPGTWCFIQMvhe--------egslSVLGYSVL
PTGER1                              -----------gRYELQYPGTWCFIGLgp-----------pgGWRQALLA
PTGER2                              -------------YVQYCPGTWCFIRH---------------GRTAYLQL
PTGER3                              -------------YTVQWPGTWCFISTgrggn----gtssshN--WGNLF
PTGER4                              -------------SRLQYPDTWCFIDWtt----------nvtAHAAYSYM
PTGFR                               -------------YKIQASRTWCFYNTed----------ikdWEDRFYLL
PTGIR                               -------------HQQYCPGSWCFLRM--------------rWAQPGGAA
S1PR1                               ----------------ISALSSCSTVL--------------pLYHKHYIL
S1PR2                               ----------------LGHLEACSTVL---------------PLYAKHYV
S1PR3                               ----------------LHNLPDCSTIL--------------pLYSKKYIA
S1PR5                               ----------------LGRLDACSTVL---------------PLYAKAYV
SSTR1                               -------------AANSDGTVACNMLMpe----------paqRWLVGFVL
SSTR2                               -------------RSNQWGRSSCTINWpg----------esgAWYTGFII
SSTR3                               ----------------PRGMSTCHMQWpe----------paaAWRAGFII
SSTR4                               ------------RPARGGQAVACNLQWp------------hpAWSAVFVV
SSTR5                               -----------------QEGGTCNASWpe----------pvgLWGAVFII
TACR1                               --------------ETMPSRVVCMIEWpeh---------pnkIYEKVYHI
TACR2                               --------------TMDQGATKCVVAWped---------sggKTLLLYHL
TACR3                               --------------KVMPGRTLCFVQWpe-----------gpKQHFTYHI
TBXA2R                              -------------YTVQYPGSWCFLTLg------------aeS---GDVA
UTS2R                               --------------VRRGPKSLCLPAWg-------------pRAHRAYLT

7tm_1:B/W                           --------------5.50--------------------------------
7tm_1:SS                            HHHHH--HC--HH--HHHHHHHHHHHH----HHCHHC-CC..........
7tm_1:Seq                           fsavl--sF--il--Pllvivilyari----frtvrk-tsrtmtvkskng
                                    --------------------------------------------------
ADORA1                              YFNFF--VW--VL-pPLLLMVLIYLEV----FYLIRK-QL----------
ADORA2A                             YFNFF--AC--VL-vPLLLMLGVYLRI----FLAARR-QLKQM-------
ADORA2B                             YFNFF--GC--VL-pPLLIMLVIYIKI----FLVACR-Q-----------
ADORA3                              YFSFL--TW--IF-iPLVVMCAIYLDI----FYIIRN-KL----------
ADRA1A                              FSALG--SF--YL--PLAIILVMYCRV----YVVAKR-ESRGLKSGLKTD
ADRA1B                              FSSLG--SF--YI--PLAVILVMYCRV----YIVAKR-TTKNLEAGVMKE
ADRA1D                              FSSVC--SF--YL--PMAVIVVMYCRV----YVVARS-TTRSLEAGVKRE
ADRA2A                              SSCIG--SF--FA--PCLIMILVYVRI----YQIAKR-RTRV--PPSRRG
ADRA2B                              ASSIG--SF--FA--PCLIMILVYLRI----YLIAKR-SNRRGPRAK---
ADRA2C                              SSCIG--SF--FA--PCLIMGLVYARI----YRVAKL-RTRTLSEKRAP-
ADRB1                               ASSVV--SF--YV--PLCIMAFVYLRV----FREAQK-QVKKIDSCERRF
ADRB2                               ASSIV--SF--YV--PLVIMVFVYSRV----FQEAKR-QLQKIDKSEGRF
ADRB3                               LSSSV--SF--YL--PLLVMLFVYARV----FVVATR-QLRLLR-----G
AGTR1                               TKNIL--GF--LF--PFLIILTSYTLI----WKALKK-------------
APLNR                               SSTTV--GF--VV--PFTIMLTCYFFI----AQTIAG-H-----------
AVPR1A                              WMTGG--IF--VA--PVVILGTCYGFI----CYNIWC-NVRGKTASRQSK
AVPR1B                              WTTLA--IF--VL--PVTMLTACYSLI----CHEICK----NLKVKTQAW
AVPR2                               WIALM--VF--VA--PTLGIAACQVLI----FREIHA-SLVPGPSERPGG
BDKRB1                              ELNIL--GF--LL--PLAAIVFFNYHI----LASLRT-------------
BDKRB2                              LLNVV--GF--LL--PLSVITFCTMQI----MQVLRN-------------
CCKAR                               FLLLI--LF--LI--PGIVMMVAYGLIslelYQGIKF-EASQKKSAKERK
CCKBR                               LLLLL--LF--FI--PGVVMAVAYGLI----SRELYL-GLR-FDGDSDSD
CHRM1                               GTAMA--AF--YL--PVTVMCTLYWRI----YRETEN-RARELAALQGSE
CHRM2                               GTAIA--AF--YL--PVIIMTVLYWHI----SRASKS-RIKKDKKE----
CHRM3                               GTAIA--AF--YM--PVTIMTILYWRI----YKETEK-RTKELAGLQASG
CHRM4                               GTAIA--AF--YL--PVVIMTVLYIHI----SLASRS-RVHKHRPEGPKE
CHRM5                               GTAIA--AF--YI--PVSVMTILYCRI----YRETEK-RTKDLADLQGSD
CNR1                                FWIGV--TS--VL---LLFIVYAYMYI----LWKAHS-HAVRMIQRGTQK
CNR2                                SWLLF--IA--F---LFSGIIYTYGHV----LWKAHQ-HVAS--------
CYSLTR1                             VSLFV--GF--II--PFVIIIVCYTMI----ILTLLK-------------
CYSLTR2                             IALVV--GC--LL--PFFTLSICYLLI----IRVLLK-------------
DRD1                                SSSVI--SF--YI--PVAIMIVTYTRI----YRIAQK-QIRRIAALERAA
DRD2                                YSSIV--SF--YV--PFIVTLLVYIKI----YIVLRR-RRKRVNTKRSSR
DRD3                                YSSVV--SF--YL--PFGVTVLVYARI----YVVLKQ-RRRKRILTRQNS
DRD4                                YSSVC--SF--FL--PCPLMLLLYWAT----FRGLQR-----WEVARRAK
DRD5                                SSSLI--SF--YI--PVAIMIVTYTRI----YRIAQV-QIRRISSLERAA
EDNRA                               WLFGF--YF--CM--PLVCTAIFYTLM----TCEMLN-------------
EDNRB                               WLFSF--YF--CL--PLAITAFFYTLM----TCEMLR-K-----------
F2R                                 FSAVF---F--FV--PLIISTVCYVSI----IRCLSS-------------
F2RL1                               FLSLAigVF--LF--PAFLTASAYVLM----IRMLRS-------------
F2RL2                               SLAFF--GF--LI--PFVLIIYCYAAI----IRTLNA-------------
F2RL3                               LA-LL--GC--FL--PLLAMLLCYGAT----LHTLAA-------------
FFAR1                               SLSLL--LF--FL--PLAITAFCYVGC----LRALAR-------------
FFAR2                               ELCLV--LF--FI--PMAVTIFCYWRF----VWIMLS-------------
FFAR3                               EMAVV--LF--VV--PLIITSYCYSRL----VWILGR-------------
FFAR4                               SFVTL--NF--LV--PGLVIVISYSKI----LQITKA-SRKRL-------
FPR1                                IRFII--GF--SA--PMSIVAVSYGLI----ATKIHK-------------
FPR2                                IRFVI--GF--SL--PMSIVAICYGLI----AAKIHK-------------
GALR1                               CTFVF--GY--LL--PLLLICFCYAKV----LNHLHK-------------
GALR2                               CTFVF--SY--LL--PVLVLGLTYART----LRYLWR-AV----------
GALR3                               ATFAA--GY--LL--PVAVVSLAYGRT----LRFLWA-A-----------
GHSR                                WVSSI--FF--FL--PVFCLTVLYSLI----GRKLWR-RRRG--------
GNRHR                               FTFSC--LF--II--PLFIMLICNAKI----IFTLTR-VLHQ--------
GPR119                              TLSCV--GF--FP--AMLLFVFFYCDM----LKIASM-HSQQIRKMEHAG
GPR132                              ARFTV--GF--AI--PLSIIAFTNHRI----FRSIKQ-------------
GPR17                               VSLAV--AF--TF--PFITTVTCYLLI----IRSLRQ-------------
GPR174                              IGELI--GF--VT--PLLIVLYCTWKT----VLSLQD-------------
GPR183                              GACFI--GY--VL--PLIIILICYSQI----CCKLFR-T-----------
GPR34                               FILVV--MF--WL--IFLLIILSYIKI----GKNLLR-IS----------
GPR35                               AFPLL--GF--YL--PLAVVVFCSLKV----VTALAQ-------------
GPR55                               PLEVF--GF--LL--PMGIMGFCCSRS----IHILLG-------------
GPR84                               ILMGI--YF--VL--GLSSVGIFYCLI----HRQVKR-AAQALDQYKLRQ
GRPR                                ASFLV--FY--VI--PLSIISVYYYFI----AKNLIQ-SAYNLP------
HCRTR1                              CFFIV--TY--LA--PLGLMAMAYFQI----FRKLWG-RQIPGTTSA---
HCRTR2                              CFFLV--TY--MA--PLCLMVLAYLQI----FRKLWC-RQIPGTSSVVQR
HRH1                                MTAII--NF--YL--PTLLMLWFYAKI----YKAVRQ-HCQHRE------
HRH2                                VDGLV--TF--YL--PLLIMCITYYRI----FKVARD-QAKR--------
HRH3                                TASTL--EF--FT--PFLSVTFFNLSI----YLNIQR-RTR-LRLDGARE
HRH4                                ITSFL--EF--VI--PVILVAYFNMNI----YWSLWK-RDHL-SRCQS--
HTR1A                               YSTFG--AF--YI--PLLLMLVLYGRI----FRAARF-RIRKTVKKVEKT
HTR1B                               YSTVG--AF--YF--PTLLLIALYGRI----YVEARS-RILKQTPNRTGK
HTR1D                               YSTCG--AF--YI--PSVLLIILYGRI----YRAARN-RILN--PPSLYG
HTR1E                               YSTLG--AF--YI--PLTLILILYYRI----YHAAKS-LY----QKRGSS
HTR1F                               YSTFG--AF--YI--PLALILILYYKI----YRAAKT-LYHKRQASR---
HTR2A                               IGSFV--SF--FI--PLTIMVITYFLT----IKSLQK-EATLCVSDLGTR
HTR2B                               FGSLA--AF--FT--PLAIMIVTYFLT----IHALQK-KAYL--VKNKPP
HTR2C                               IGSFV--AF--FI--PLTIMVITYCLT----IYVLRR-QALMLLHGHTE-
HTR4                                TCSVV--AF--YI--PFLLMVLAYYRI----YVTAKE-HAHQIQMLQRAG
HTR6                                VASGL--TF--FL--PSGAICFTYCRI----LLAARK-QAVQVASLTTGM
HTR7                                YSTAV--AF--YI--PMSVMLFMYYQI----YKAARK-SAAKHK------
KISS1R                              YNLLA--LY--LL--PLLATCACYAAM----LRHLGR-VAVR-------P
LPAR1                               FWAIF--NL--V---TFVVMVVLYAHI----FGYVRQ-RTMR--------
LPAR2                               VWALS--SL--LV---FLLMVAVYTRI----FFYVRR-RVQRMA------
LPAR3                               FWTVS--NL--MA---FLIMVVVYLRI----YVYVKR-K-----------
LPAR4                               FIEVV--GF--II--PLILNVSCSSVV----LRTLRK-------------
LPAR5                               LAEAL--GF--LL--PLAAVVYSSGRV----FWTLAR-------------
LPAR6                               FIEIV--GF--FI--PLILNVTCSSMV----LKTLTK-------------
LTB4R                               FEAVT--GF--LL--PFLAVVASYSDI----GRRLQA-------------
LTB4R2                              LETLT--AF--VL--PFGLMLGCYSVT----LARLRG-------------
MC1R                                LCLVV--FF--LA--MLVLMAVLYVHM----LARACQ-H-----------
MC3R                                --------F--FA--MMLLMGTLYVHM----FLFARL-HVKRIA------
MC4R                                LALMA--SL--YV--HMFLMARLHIKR----IAVLPG-------------
MC5R                                LCLIS--MF--FA--MLFLLVSLYIHM----FLLART-HVKR--------
MCHR1                               YQFFL--AF--AL--PFVVITAAYVRI----LQRMTS-SV----------
MCHR2                               YLTIT--TF--FF--PLPLILVCYILI----LCYTWE-MY----------
MLNR                                WVTTA--YF--FL--PFLCLSILYGLI----GRELWS-S-----------
MRGPRX1                             FITVA--WL--IF--LCVVLCGSSLVL----LIRILC-------------
MRGPRX2                             AWLIF--LF--MV--LCGSSLALLVRI----LCG----------------
MTNR1A                              AVVVF--HF--LV--PMIIVIFCYLRI----WILVLQ--VR---------
MTNR1B                              AVVVI--HF--LL--PIAVVSFCYLRI----WVLVLQ-A-----------
NMBR                                LIFLV--YF--LI--PLAIISIYYYHI----AKTLIK-SA----------
NMUR1                               TTALL--FF--CL--PMAIMSVLYLLI----GLRLRR-ERLLLMQEAKGR
NMUR2                               QVTSF--LF--YL-lPMTVISVLYYLM----ALRLKK-------------
NPBWR1                              YTLVL--GF--AI--PVSTICVLYTTL----LCRLHA-------------
NPFFR1                              VLFSH--IY--LA--PLALIVVMYARI----ARKLCQ-AP----------
NPFFR2                              VLFAN--IY--LA--PLSLIVIMYGRI----GISLFR-AAV---------
OPRD1                               CVFLF--AF--VV--PILIITVCYGLM----LLRLRS-------------
OPRK1                               CVFIF--AF--VI--PVLIIIVCYTLM----ILRLKS-------------
OPRL1                               CIFLF--SF--IV--PVLVISVCYSLM----IRRLRG-------------
OPRM1                               CVFIF--AF--IM--PVLIITVCYGLM----ILRLKS-------------
OXGR1                               ILTAT--TF--CL--PLVIVTLCYTTI----IHTLTH-------------
OXTR                                WITLA--VY--IV--PVIVLAACYGLI----SFKIWQ-NLRLKTAAAAAA
P2RY1                               CTTVA--MF--CV--PLVLILGCYGLI----VRALIY-------------
P2RY10                              VAELA--GF--VI--PVIIIAWCTWKT----TISLRQ-------------
P2RY11                              VLAGL--GC--GL--PLLLTLAAYGAL----GRAVLR-------------
P2RY12                              ICQVI---F--WI--NFLIVIVCYTLI----TKELYR-SY----------
P2RY13                              ICQFI--FW--T---VFILMLVFYVVI----AKKVYD-SYR---------
P2RY14                              YIFVA--IF--WI--VFLLLIVFYTAI----TKKIFK-------------
P2RY2                               VMLGL--LF--AV--PFAVILVCYVLM----ARRLLK-PA----------
P2RY4                               SSAVMglLF--GV--PCLVTLVCYGLM----ARRLYQ-------------
P2RY6                               ALTVI--GF--LL--PFAALLACYCLL----ACRLCR-------------
PRLHR                               GLLLV--TY--LL--PLLVILLSYVRV----SVKLRN-RVVPGCV-----
PTAFR                               IFIVF--SF--FL--VFLIILFCNLVI----IRTLLM-------------
PTGDR                               YSSLM--AL------LVLATVLCNLGA----MRNLYA-MHRRLQRHPRSC
PTGER1                              GLFAS--LG--LV--ALLAALVCNTLS----GLALLRaRWRR-----RSR
PTGER2                              YATLL--LL--LI----VSVLACNFSVi-lnLIRMHR-RSRRSRCGPSLG
PTGER3                              FASAF--AFlgLL--ALTVTFSCNLAT----IKALVS-RCRAK-------
PTGER4                              YAGFS--SF--LI----LATVLCNVLVcgalLRMHRQ-FMRRTSLGTEQH
PTGFR                               LFSFL--G---LL--ALGVSLLCNAIT----GITLLR-------------
PTGIR                               FSLAY-aGL--VA-lLVAAIFLCNGSV----TLSLCR-MYRQ--------
S1PR1                               FCTTV---F--TL--LLLSIVILYCRI----YSLVRT-RSRRLTFRKN--
S1PR2                               LCVVT--IF--SI--ILLAIVALYVRI----YCVVRS-------------
S1PR3                               FCI-S--IF--TA--ILVTIVILYARI----YFLVKS-SS----------
S1PR5                               LFCVL--AF--VG--ILAAICALYARI----YCQVRA-NARRLP------
SSTR1                               YTFLM--GF--LL--PVGAICLCYVLI----IAKMRM-------------
SSTR2                               YTFIL--GF--LV--PLTIICLCYLFI----IIKVKS-------------
SSTR3                               YTAAL--GF--FG--PLLVICLCYLLI----VVKVRS-------------
SSTR4                               YTFLL--GF--LL--PVLAIGLCYLLI----VGKMRA-------------
SSTR5                               YTAVL--GF--FA--PLLVICLCYLLI----VVKVRA-------------
TACR1                               CVTVL--IY--FL--PLLVIGYAYTVV----GITLWA-------------
TACR2                               VVIAL--IY--FL--PLAVMFVAYSVI----GLTLWR-RAV---------
TACR3                               IVIIL--VY--CF--PLLIMGITYTIV----GITLWG-------------
TBXA2R                              FGLLF--SM--LGglSVGLSFLLNTVS----VATLCH-------------
UTS2R                               LLFAT--SI--AG--PGLLIGLLYARL----ARAYRR-------------

7tm_1:B/W                           --------------------------------------------------
7tm_1:SS                            ............................................------
7tm_1:Seq                           sl..........................................------
                                    --------------------------------------------------
ADORA1                              --------------------------------------------------
ADORA2A                             --------------------------------------------------
ADORA2B                             --------------------------------------------------
ADORA3                              --------------------------------------------------
ADRA1A                              KSdseqvtlrihr-------------------------------------
ADRA1B                              MSnskeltlrihsk------------------------------------
ADRA1D                              RGkasevvlrihcrga----------------------------------
ADRA2A                              PDavaappggterrpnglgpersagpggaeaeplptqlngapgepapagp
ADRA2B                              -Ggpgqgeskqprpdhggalasaklpalasvasarevnghskstgekeeg
ADRA2C                              -Vgpdgaspttenglgaaagagenghcapppadvepdessaaaerrrrrg
ADRB1                               LGgparppspspspvpapa-------------------------------
ADRB2                               HVqnl---------------------------------------------
ADRB3                               ELgrfppeesppaps-----------------------------------
AGTR1                               --------------------------------------------------
APLNR                               --------------------------------------------------
AVPR1A                              GAeqagva------------------------------------------
AVPR1B                              RVggggwrtwd---------------------------------------
AVPR2                               RR------------------------------------------------
BDKRB1                              --------------------------------------------------
BDKRB2                              --------------------------------------------------
CCKAR                               PSttssgkyedsdgcylqk-------------------------------
CCKBR                               SQsrvrnqgglpgavhqngrcrpetga-----------------------
CHRM1                               TPgkgggsssssersqpgaegspetppgrccrccraprllqayswkeeee
CHRM2                               -Pvanqdpvspslvqgrivkpnnnnmpssddglehnkiqngkaprdpvte
CHRM3                               TEaetenfvhptgssrscssyelqqqsmkrsnrrkygrchfwfttkswkp
CHRM4                               KKaktlaflksplmkqsvkkpppgeaareelrngkleeapppalpppprp
CHRM5                               SVtkaekrkpahralfrsclrcprptlaqrernqaswsssrrststtgkp
CNR1                                SIi-----------------------------------------------
CNR2                                --------------------------------------------------
CYSLTR1                             --------------------------------------------------
CYSLTR2                             --------------------------------------------------
DRD1                                VHakncqt------------------------------------------
DRD2                                AFrahlraplkgncthpedmklctvimksngsfpvnrrrveaarraqele
DRD3                                QCnsvrpgfpqqtlspdpahlelkryysicqdtalggpg-----------
DRD4                                LHgraprrpsgpgppsptppaprlpqdpcgpdcappapglprgpcgpdca
DRD5                                EHaq----------------------------------------------
EDNRA                               --------------------------------------------------
EDNRB                               --------------------------------------------------
F2R                                 --------------------------------------------------
F2RL1                               --------------------------------------------------
F2RL2                               --------------------------------------------------
F2RL3                               --------------------------------------------------
FFAR1                               --------------------------------------------------
FFAR2                               --------------------------------------------------
FFAR3                               --------------------------------------------------
FFAR4                               --------------------------------------------------
FPR1                                --------------------------------------------------
FPR2                                --------------------------------------------------
GALR1                               --------------------------------------------------
GALR2                               --------------------------------------------------
GALR3                               --------------------------------------------------
GHSR                                --------------------------------------------------
GNRHR                               --------------------------------------------------
GPR119                              AM------------------------------------------------
GPR132                              --------------------------------------------------
GPR17                               --------------------------------------------------
GPR174                              --------------------------------------------------
GPR183                              --------------------------------------------------
GPR34                               --------------------------------------------------
GPR35                               --------------------------------------------------
GPR55                               --------------------------------------------------
GPR84                               ASihsnhvartdeampgrfqeldsrlasggpsegissep-----------
GRPR                                --------------------------------------------------
HCRTR1                              -Lvrnwkrpsdq--------------------------------------
HCRTR2                              KWkplqpvs-----------------------------------------
HRH1                                -Linrslpsfseiklrpenpkgdakkpgkespwevlkrkpkdagggsvlk
HRH2                                --------------------------------------------------
HRH3                                AAgpepppeaqpspppppgcwgcwqkghgeamplhrygvgeaavgaeag-
HRH4                                -Hpgltavssnicghsfrgrlssrrslsastevpa---------------
HTR1A                               GAdtrhgaspapqpkksvngesgsrnwrlgveskaggalcanga------
HTR1B                               RLtraqlitdspgstssvtsin----------------------------
HTR1D                               KRfttahlitgsagsslcslns----------------------------
HTR1E                               RHlsnrstdsqnsfasckltqtfcv-------------------------
HTR1F                               -Iakeevngqvllesgekstksvstsy-----------------------
HTR2A                               AKlasfsflpqss-------------------------------------
HTR2B                               QRltwltvstvfqrdetpcsspe---------------------------
HTR2C                               -Eppglsldflkcckrnt--------------------------------
HTR4                                AS------------------------------------------------
HTR6                                ASqaset-------------------------------------------
HTR7                                -Fpgfprvepdsvial----------------------------------
KISS1R                              AP------------------------------------------------
LPAR1                               --------------------------------------------------
LPAR2                               --------------------------------------------------
LPAR3                               --------------------------------------------------
LPAR4                               --------------------------------------------------
LPAR5                               --------------------------------------------------
LPAR6                               --------------------------------------------------
LTB4R                               --------------------------------------------------
LTB4R2                              --------------------------------------------------
MC1R                                --------------------------------------------------
MC3R                                --------------------------------------------------
MC4R                                --------------------------------------------------
MC5R                                --------------------------------------------------
MCHR1                               --------------------------------------------------
MCHR2                               --------------------------------------------------
MLNR                                --------------------------------------------------
MRGPRX1                             --------------------------------------------------
MRGPRX2                             --------------------------------------------------
MTNR1A                              --------------------------------------------------
MTNR1B                              --------------------------------------------------
NMBR                                --------------------------------------------------
NMUR1                               GS------------------------------------------------
NMUR2                               --------------------------------------------------
NPBWR1                              --------------------------------------------------
NPFFR1                              --------------------------------------------------
NPFFR2                              --------------------------------------------------
OPRD1                               --------------------------------------------------
OPRK1                               --------------------------------------------------
OPRL1                               --------------------------------------------------
OPRM1                               --------------------------------------------------
OXGR1                               --------------------------------------------------
OXTR                                EApega--------------------------------------------
P2RY1                               --------------------------------------------------
P2RY10                              --------------------------------------------------
P2RY11                              --------------------------------------------------
P2RY12                              --------------------------------------------------
P2RY13                              --------------------------------------------------
P2RY14                              --------------------------------------------------
P2RY2                               --------------------------------------------------
P2RY4                               --------------------------------------------------
P2RY6                               --------------------------------------------------
PRLHR                               --------------------------------------------------
PTAFR                               --------------------------------------------------
PTGDR                               TRd-----------------------------------------------
PTGER1                              RPppasgpdsrrrwgahg--------------------------------
PTGER2                              SG------------------------------------------------
PTGER3                              --------------------------------------------------
PTGER4                              HAaaaasvasr---------------------------------------
PTGFR                               --------------------------------------------------
PTGIR                               --------------------------------------------------
S1PR1                               --------------------------------------------------
S1PR2                               --------------------------------------------------
S1PR3                               --------------------------------------------------
S1PR5                               -A------------------------------------------------
SSTR1                               --------------------------------------------------
SSTR2                               --------------------------------------------------
SSTR3                               --------------------------------------------------
SSTR4                               --------------------------------------------------
SSTR5                               --------------------------------------------------
TACR1                               --------------------------------------------------
TACR2                               --------------------------------------------------
TACR3                               --------------------------------------------------
TBXA2R                              --------------------------------------------------
UTS2R                               --------------------------------------------------

7tm_1:B/W                           --------------------------------------------------
7tm_1:SS                            --------------------------------------------------
7tm_1:Seq                           --------------------------------------------------
                                    --------------------------------------------------
ADORA1                              --------------------------------------------------
ADORA2A                             --------------------------------------------------
ADORA2B                             --------------------------------------------------
ADORA3                              --------------------------------------------------
ADRA1A                              --------------------------------------------------
ADRA1B                              --------------------------------------------------
ADRA1D                              --------------------------------------------------
ADRA2A                              rdtdaldle-----------------------------------------
ADRA2B                              etpedtgtralppswaalp-------------------------------
ADRA2C                              alrrgg--------------------------------------------
ADRB1                               --------------------------------------------------
ADRB2                               --------------------------------------------------
ADRB3                               --------------------------------------------------
AGTR1                               --------------------------------------------------
APLNR                               --------------------------------------------------
AVPR1A                              --------------------------------------------------
AVPR1B                              --------------------------------------------------
AVPR2                               --------------------------------------------------
BDKRB1                              --------------------------------------------------
BDKRB2                              --------------------------------------------------
CCKAR                               --------------------------------------------------
CCKBR                               --------------------------------------------------
CHRM1                               edegsme-------------------------------------------
CHRM2                               ncvqgeekessndstsvsavas----------------------------
CHRM3                               sseqmdqdhsssdswnnndaaaslensassdeedigsetraiysivlklp
CHRM4                               vadkdtsnesssgsatqntke-----------------------------
CHRM5                               sqatgpsanwakaeqlttcssypssededkpatdpvlqvvyks-------
CNR1                                --------------------------------------------------
CNR2                                --------------------------------------------------
CYSLTR1                             --------------------------------------------------
CYSLTR2                             --------------------------------------------------
DRD1                                --------------------------------------------------
DRD2                                memlsstsppe---------------------------------------
DRD3                                --------------------------------------------------
DRD4                                paapglppdpcgpdcappapgl----------------------------
DRD5                                --------------------------------------------------
EDNRA                               --------------------------------------------------
EDNRB                               --------------------------------------------------
F2R                                 --------------------------------------------------
F2RL1                               --------------------------------------------------
F2RL2                               --------------------------------------------------
F2RL3                               --------------------------------------------------
FFAR1                               --------------------------------------------------
FFAR2                               --------------------------------------------------
FFAR3                               --------------------------------------------------
FFAR4                               --------------------------------------------------
FPR1                                --------------------------------------------------
FPR2                                --------------------------------------------------
GALR1                               --------------------------------------------------
GALR2                               --------------------------------------------------
GALR3                               --------------------------------------------------
GHSR                                --------------------------------------------------
GNRHR                               --------------------------------------------------
GPR119                              --------------------------------------------------
GPR132                              --------------------------------------------------
GPR17                               --------------------------------------------------
GPR174                              --------------------------------------------------
GPR183                              --------------------------------------------------
GPR34                               --------------------------------------------------
GPR35                               --------------------------------------------------
GPR55                               --------------------------------------------------
GPR84                               --------------------------------------------------
GRPR                                --------------------------------------------------
HCRTR1                              --------------------------------------------------
HCRTR2                              --------------------------------------------------
HRH1                                spsqtpkemkspvvfsqeddrevdklycfpldivh---------------
HRH2                                --------------------------------------------------
HRH3                                --------------------------------------------------
HRH4                                --------------------------------------------------
HTR1A                               --------------------------------------------------
HTR1B                               --------------------------------------------------
HTR1D                               --------------------------------------------------
HTR1E                               --------------------------------------------------
HTR1F                               --------------------------------------------------
HTR2A                               --------------------------------------------------
HTR2B                               --------------------------------------------------
HTR2C                               --------------------------------------------------
HTR4                                --------------------------------------------------
HTR6                                --------------------------------------------------
HTR7                                --------------------------------------------------
KISS1R                              --------------------------------------------------
LPAR1                               --------------------------------------------------
LPAR2                               --------------------------------------------------
LPAR3                               --------------------------------------------------
LPAR4                               --------------------------------------------------
LPAR5                               --------------------------------------------------
LPAR6                               --------------------------------------------------
LTB4R                               --------------------------------------------------
LTB4R2                              --------------------------------------------------
MC1R                                --------------------------------------------------
MC3R                                --------------------------------------------------
MC4R                                --------------------------------------------------
MC5R                                --------------------------------------------------
MCHR1                               --------------------------------------------------
MCHR2                               --------------------------------------------------
MLNR                                --------------------------------------------------
MRGPRX1                             --------------------------------------------------
MRGPRX2                             --------------------------------------------------
MTNR1A                              --------------------------------------------------
MTNR1B                              --------------------------------------------------
NMBR                                --------------------------------------------------
NMUR1                               --------------------------------------------------
NMUR2                               --------------------------------------------------
NPBWR1                              --------------------------------------------------
NPFFR1                              --------------------------------------------------
NPFFR2                              --------------------------------------------------
OPRD1                               --------------------------------------------------
OPRK1                               --------------------------------------------------
OPRL1                               --------------------------------------------------
OPRM1                               --------------------------------------------------
OXGR1                               --------------------------------------------------
OXTR                                --------------------------------------------------
P2RY1                               --------------------------------------------------
P2RY10                              --------------------------------------------------
P2RY11                              --------------------------------------------------
P2RY12                              --------------------------------------------------
P2RY13                              --------------------------------------------------
P2RY14                              --------------------------------------------------
P2RY2                               --------------------------------------------------
P2RY4                               --------------------------------------------------
P2RY6                               --------------------------------------------------
PRLHR                               --------------------------------------------------
PTAFR                               --------------------------------------------------
PTGDR                               --------------------------------------------------
PTGER1                              --------------------------------------------------
PTGER2                              --------------------------------------------------
PTGER3                              --------------------------------------------------
PTGER4                              --------------------------------------------------
PTGFR                               --------------------------------------------------
PTGIR                               --------------------------------------------------
S1PR1                               --------------------------------------------------
S1PR2                               --------------------------------------------------
S1PR3                               --------------------------------------------------
S1PR5                               --------------------------------------------------
SSTR1                               --------------------------------------------------
SSTR2                               --------------------------------------------------
SSTR3                               --------------------------------------------------
SSTR4                               --------------------------------------------------
SSTR5                               --------------------------------------------------
TACR1                               --------------------------------------------------
TACR2                               --------------------------------------------------
TACR3                               --------------------------------------------------
TBXA2R                              --------------------------------------------------
UTS2R                               --------------------------------------------------

7tm_1:B/W                           --------------------------------------------------
7tm_1:SS                            --------------------------------------------------
7tm_1:Seq                           --------------------------------------------------
                                    --------------------------------------------------
ADORA1                              --------------------------------------------------
ADORA2A                             --------------------------------------------------
ADORA2B                             --------------------------------------------------
ADORA3                              --------------------------------------------------
ADRA1A                              --------------------------------------------------
ADRA1B                              --------------------------------------------------
ADRA1D                              --------------------------------------------------
ADRA2A                              ---------------------------------------essssdhaerp
ADRA2B                              -----------------------------nsgqgqkegvcgaspedeaee
ADRA2C                              ------------------------------------------rrragaeg
ADRB1                               --------------------------------------------------
ADRB2                               --------------------------------------------------
ADRB3                               --------------------------------------------------
AGTR1                               --------------------------------------------------
APLNR                               --------------------------------------------------
AVPR1A                              --------------------------------------------------
AVPR1B                              --------------------------------------------------
AVPR2                               --------------------------------------------------
BDKRB1                              --------------------------------------------------
BDKRB2                              --------------------------------------------------
CCKAR                               --------------------------------------------------
CCKBR                               --------------------------------------------------
CHRM1                               ----------------------------------------sltssegeep
CHRM2                               --------------------------nmrddeitqdentvstslghskde
CHRM3                               ghstilnstklpssdnlqvpeeelgmvdlerkadklqaqksvddggsfpk
CHRM4                               --------------------------rpatelstteattpampapplqpr
CHRM5                               ----qgkespgeefsaeeteetfvkaeteksdydtpnyllspaaahrpks
CNR1                                --------------------------------------------------
CNR2                                --------------------------------------------------
CYSLTR1                             --------------------------------------------------
CYSLTR2                             --------------------------------------------------
DRD1                                --------------------------------------------------
DRD2                                -------------------------------------rtryspippshhq
DRD3                                --------------------------------------------------
DRD4                                --------------------------pqdpcgpdcappapglprgpcgpd
DRD5                                --------------------------------------------------
EDNRA                               --------------------------------------------------
EDNRB                               --------------------------------------------------
F2R                                 --------------------------------------------------
F2RL1                               --------------------------------------------------
F2RL2                               --------------------------------------------------
F2RL3                               --------------------------------------------------
FFAR1                               --------------------------------------------------
FFAR2                               --------------------------------------------------
FFAR3                               --------------------------------------------------
FFAR4                               --------------------------------------------------
FPR1                                --------------------------------------------------
FPR2                                --------------------------------------------------
GALR1                               --------------------------------------------------
GALR2                               --------------------------------------------------
GALR3                               --------------------------------------------------
GHSR                                --------------------------------------------------
GNRHR                               --------------------------------------------------
GPR119                              --------------------------------------------------
GPR132                              --------------------------------------------------
GPR17                               --------------------------------------------------
GPR174                              --------------------------------------------------
GPR183                              --------------------------------------------------
GPR34                               --------------------------------------------------
GPR35                               --------------------------------------------------
GPR55                               --------------------------------------------------
GPR84                               --------------------------------------------------
GRPR                                --------------------------------------------------
HCRTR1                              --------------------------------------------------
HCRTR2                              --------------------------------------------------
HRH1                                -------------mqaaaegssrdyvavnrshgqlktdeqglnthgasei
HRH2                                --------------------------------------------------
HRH3                                ------------------------------------------------ea
HRH4                                --------------------------------------------------
HTR1A                               --------------------------------------------------
HTR1B                               --------------------------------------------------
HTR1D                               --------------------------------------------------
HTR1E                               --------------------------------------------------
HTR1F                               --------------------------------------------------
HTR2A                               --------------------------------------------------
HTR2B                               --------------------------------------------------
HTR2C                               --------------------------------------------------
HTR4                                --------------------------------------------------
HTR6                                --------------------------------------------------
HTR7                                --------------------------------------------------
KISS1R                              --------------------------------------------------
LPAR1                               --------------------------------------------------
LPAR2                               --------------------------------------------------
LPAR3                               --------------------------------------------------
LPAR4                               --------------------------------------------------
LPAR5                               --------------------------------------------------
LPAR6                               --------------------------------------------------
LTB4R                               --------------------------------------------------
LTB4R2                              --------------------------------------------------
MC1R                                --------------------------------------------------
MC3R                                --------------------------------------------------
MC4R                                --------------------------------------------------
MC5R                                --------------------------------------------------
MCHR1                               --------------------------------------------------
MCHR2                               --------------------------------------------------
MLNR                                --------------------------------------------------
MRGPRX1                             --------------------------------------------------
MRGPRX2                             --------------------------------------------------
MTNR1A                              --------------------------------------------------
MTNR1B                              --------------------------------------------------
NMBR                                --------------------------------------------------
NMUR1                               --------------------------------------------------
NMUR2                               --------------------------------------------------
NPBWR1                              --------------------------------------------------
NPFFR1                              --------------------------------------------------
NPFFR2                              --------------------------------------------------
OPRD1                               --------------------------------------------------
OPRK1                               --------------------------------------------------
OPRL1                               --------------------------------------------------
OPRM1                               --------------------------------------------------
OXGR1                               --------------------------------------------------
OXTR                                --------------------------------------------------
P2RY1                               --------------------------------------------------
P2RY10                              --------------------------------------------------
P2RY11                              --------------------------------------------------
P2RY12                              --------------------------------------------------
P2RY13                              --------------------------------------------------
P2RY14                              --------------------------------------------------
P2RY2                               --------------------------------------------------
P2RY4                               --------------------------------------------------
P2RY6                               --------------------------------------------------
PRLHR                               --------------------------------------------------
PTAFR                               --------------------------------------------------
PTGDR                               --------------------------------------------------
PTGER1                              --------------------------------------------------
PTGER2                              --------------------------------------------------
PTGER3                              --------------------------------------------------
PTGER4                              --------------------------------------------------
PTGFR                               --------------------------------------------------
PTGIR                               --------------------------------------------------
S1PR1                               --------------------------------------------------
S1PR2                               --------------------------------------------------
S1PR3                               --------------------------------------------------
S1PR5                               --------------------------------------------------
SSTR1                               --------------------------------------------------
SSTR2                               --------------------------------------------------
SSTR3                               --------------------------------------------------
SSTR4                               --------------------------------------------------
SSTR5                               --------------------------------------------------
TACR1                               --------------------------------------------------
TACR2                               --------------------------------------------------
TACR3                               --------------------------------------------------
TBXA2R                              --------------------------------------------------
UTS2R                               --------------------------------------------------

7tm_1:B/W                           --------------------------------------------------
7tm_1:SS                            ----..........................................XXXX
7tm_1:Seq                           ----..........................................akgs
                                    --------------------------------------------------
ADORA1                              ----------------------------------------------NKKV
ADORA2A                             -----------------------------------------------ESQ
ADORA2B                             -----------------------------------------------LQR
ADORA3                              -----------------------------------------------SLN
ADRA1A                              -----------------------------------knapaggsgmaSAKT
ADRA1B                              ---------------------------------nfhedtlsstkakGHNP
ADRA1D                              --------------------------------atgadgahgmrsakGHTF
ADRA2A                              pgprrpergprgkgkarasqvkpgdslprrgpgatgigtpaagpgeERVG
ADRA2B                              eeeeeeecepqavpvspasacspplqqpqgsrvlatlrgqvllgrgVGAI
ADRA2C                              gaggadgqgagpgaaesgaltasrspgpggrlsrassrsvefflsrRRRA
ADRB1                               -----------------------------pppgpprpaaaaataplANGR
ADRB2                               ------------------------------------------sqveQ--D
ADRB3                               ---------------------------------rslapapvgtcapPEGV
AGTR1                               --------------------------------------------------
APLNR                               --------------------------------------------------
AVPR1A                              ---------------------------------------fqkgfllA---
AVPR1B                              ------------------------------------rpspstlaatTRGL
AVPR2                               ----------------------------------------------RGRR
BDKRB1                              --------------------------------------------------
BDKRB2                              --------------------------------------------------
CCKAR                               -----------------------------trpprklelrqlstgssSRAN
CCKBR                               ---------------------vgedsdgcyvqlprsrpaleltaltAPGP
CHRM1                               gsevvikmpmvdpeaqaptkqpprsspntvkrptkkgrdragkgqkPRGK
CHRM2                               nskqtcirigtktpksdsctptnttvevvgssgqngdekqnivarkIVKM
CHRM3                               sfsklpiqlesavdtaktsdvnssvgkstatlplsfkeatlakrfaLKTR
CHRM4                               alnpasrwskiqivtkqtgnecvtaieivpatpagmrpaanvarkfASIA
CHRM5                               qkcvaykfrlvvkadgnqetnngchkvkimpcpfpvakepstkglnPNPS
CNR1                                --------------------------------------------ihTSED
CNR2                                ----------------------------------------------LSGH
CYSLTR1                             --------------------------------------------------
CYSLTR2                             --------------------------------------------------
DRD1                                ----------------------------------------ttgngkPVEC
DRD2                                ltlpdpshhglhstpdspakpeknghakdhpkiakifeiqtmpngkTRTS
DRD3                                --------fqerggelkreektrnslsptiapklslevrklsngrlSTSL
DRD4                                cappapglpqdpcgpdcappapglppdpcgsncappdavraaalppQTPP
DRD5                                -------------------------------------------scrSSAA
EDNRA                               -----------------------------------------------RRN
EDNRB                               -------------------------------------------------K
F2R                                 --------------------------------------------------
F2RL1                               --------------------------------------------------
F2RL2                               --------------------------------------------------
F2RL3                               --------------------------------------------------
FFAR1                               --------------------------------------------------
FFAR2                               --------------------------------------------------
FFAR3                               --------------------------------------------------
FFAR4                               ----------------------------------------------TVSL
FPR1                                --------------------------------------------------
FPR2                                --------------------------------------------------
GALR1                               --------------------------------------------------
GALR2                               --------------------------------------------------
GALR3                               ------------------------------------------------VG
GHSR                                --------------------------------------------------
GNRHR                               ----------------------------------------------DPHE
GPR119                              ----------------------------------------------AGGY
GPR132                              --------------------------------------------------
GPR17                               --------------------------------------------------
GPR174                              --------------------------------------------------
GPR183                              --------------------------------------------------
GPR34                               --------------------------------------------------
GPR35                               --------------------------------------------------
GPR55                               --------------------------------------------------
GPR84                               --------vsaattqtlegdssevgdqinskrakqmaeksppeasaKAQP
GRPR                                --------------------------------------------------
HCRTR1                              -----------------------------------lgdleqglsgePQPR
HCRTR2                              --------------------------------------qprgpgqpTKSR
HRH1                                sedqmlgdsqsfsrtdsdtttetapgkgklrsgsntgldyikftwkRLRS
HRH2                                --------------------------------------------------
HRH3                                tlgggggggsvasptsssgsssrgterprslkrgskpsassaslekRMKM
HRH4                                ------------sfhserqrrksslmfssrtkmnsntiaskmgsfsQSDS
HTR1A                               ----vrqgddgaalevievhrvgnskehlplpseagptpcapasfeRKNE
HTR1B                               --------------------------srvpdvpsesgspvyvnqvkVRVS
HTR1D                               --------------------------slheghshsagsplffnhvkIKLA
HTR1E                               ----------------------sdfstsdpttefekfhasirippfDNDL
HTR1F                               ---------------------vlekslsdpstdfdkihstvrslrsEFKH
HTR2A                               ----------------------------------lsseklfqrsihREPG
HTR2B                               ------------------------kvamldgsrkdkalpnsgdetlMRRT
HTR2C                               -----------------------------aeeensanpnqdqnarrRKKK
HTR4                                ----------------------------------------------SESR
HTR6                                ----------------------------------------lqvprtPRPG
HTR7                                -------------------------------ngivklqkeveecanLSRL
KISS1R                              ----------------------------------------------ADSA
LPAR1                               -------------------------------------------------M
LPAR2                               --------------------------------------------------
LPAR3                               ----------------------------------------------TNVL
LPAR4                               --------------------------------------------------
LPAR5                               --------------------------------------------------
LPAR6                               --------------------------------------------------
LTB4R                               --------------------------------------------------
LTB4R2                              --------------------------------------------------
MC1R                                ----------------------------------------------AQGI
MC3R                                -------------------------------------------------A
MC4R                                --------------------------------------------------
MC5R                                -------------------------------------------------I
MCHR1                               --------------------------------------------------
MCHR2                               ----------------------------------------------QQNK
MLNR                                ------------------------------------------------RR
MRGPRX1                             --------------------------------------------------
MRGPRX2                             --------------------------------------------------
MTNR1A                              -------------------------------------------------Q
MTNR1B                              ------------------------------------------------RR
NMBR                                ----------------------------------------------HNLP
NMUR1                               ----------------------------------------------AAAR
NMUR2                               ----------------------------------------------DKSL
NPBWR1                              --------------------------------------------------
NPFFR1                              ----------------------------------------------GPAP
NPFFR2                              ----------------------------------------------PHTG
OPRD1                               --------------------------------------------------
OPRK1                               --------------------------------------------------
OPRL1                               --------------------------------------------------
OPRM1                               --------------------------------------------------
OXGR1                               --------------------------------------------------
OXTR                                -----------------------------------------aagdgGRVA
P2RY1                               --------------------------------------------------
P2RY10                              --------------------------------------------------
P2RY11                              --------------------------------------------------
P2RY12                              --------------------------------------------------
P2RY13                              --------------------------------------------------
P2RY14                              --------------------------------------------------
P2RY2                               --------------------------------------------------
P2RY4                               --------------------------------------------------
P2RY6                               --------------------------------------------------
PRLHR                               --------------------------------------------------
PTAFR                               --------------------------------------------------
PTGDR                               ---------------------------------------------cAEPR
PTGER1                              -----------------------------prsasassassiasastFFGG
PTGER2                              ----------------------------------------------RGGP
PTGER3                              --------------------------------------------------
PTGER4                              ------------------------------------ghpaaspalpRLSD
PTGFR                               -------------------------------------------------V
PTGIR                               ----------------------------------------------QKRH
S1PR1                               --------------------------------------------------
S1PR2                               --------------------------------------------------
S1PR3                               --------------------------------------------------
S1PR5                               ----------------------------------------------RPGT
SSTR1                               --------------------------------------------------
SSTR2                               --------------------------------------------------
SSTR3                               -----------------------------------------------AGR
SSTR4                               --------------------------------------------------
SSTR5                               --------------------------------------------------
TACR1                               ----------------------------------------------SEIP
TACR2                               ------------------------------------------------PG
TACR3                               ----------------------------------------------GEIP
TBXA2R                              ------------------------------------------------VY
UTS2R                               --------------------------------------------------

7tm_1:B/W                           ------------------------------------------6.50----
7tm_1:SS                            XXXX-XXX-CC-C-H---CCHHH-HH---HHHHHHHHHHHHHHHHHH--H
7tm_1:Seq                           etkk-kvkrrs-l-r---kekka-ar---tllivvvvFivcwlPfti--i
                                    --------------------------------------------------
ADORA1                              SASS-GDPQKY-Y-G---KELKI-AK---SLALILFLFALSWLPLHI--L
ADORA2A                             PLPG-ERARST-L-Q---KEVHA-AK---SLAIIVGLFALCWLPLHI--I
ADORA2B                             TELM-DHSRTT-L-Q---REIHA-AK---SLAMIVGIFALCWLPVHA--V
ADORA3                              LSNS-KETGAF-Y-G---REFKT-AK---SLFLVLFLFALSWLPLSI--I
ADRA1A                              KTHF-SVRLLK-F-S---REKKA-AK---TLGIVVGCFVLCWLPFFL--V
ADRA1B                              RSSI-AVKLFK-F-S---REKKA-AK---TLGIVVGMFILCWLPFFI--A
ADRA1D                              RSSL-SVRLLK-F-S---REKKA-AK---TLAIVVGVFVLCWFPFFF--V
ADRA2A                              AAKA-SRWRGR-Q-N---REKRF-TF---VLAVVIGVFVVCWFPFFF--T
ADRA2B                              GGQW-WRRRAQ-L-T---REKRF-TF---VLAVVIGVFVLCWFPFFF--S
ADRA2C                              RSSV-CRRKVA-Q-A---REKRF-TF---VLAVVMGVFVLCWFPFFF--S
ADRB1                               AGKR-RPSRLV-A-L---REQKA-LK---TLGIIMGVFTLCWLPFFL--A
ADRB2                               GRTG-HGLRRS-S-KfclKEHKA-LK---TLGIIMGTFTLCWLPFFI--V
ADRB3                               PACG-RRPARL-LpL---REHRA-LC---TLGLIMGTFTLCWLPFFL--A
AGTR1                               ---A-YEIQKN-K-P---RNDDI-FK---IIMAIVLFFFFSWIPHQI--F
APLNR                               --FR-KERIEG-L-R---KRRRL-LS---IIVVLVVTFALCWMPYHL--V
AVPR1A                              -PCV-SSVKSI-S-R---AKIRT-VK---MTFVIVTAYIVCWAPFFI--I
AVPR1B                              PSRV-SSINTI-S-R---AKIRT-VK---MTFVIVLAYIACWAPFFS--V
AVPR2                               TGSP-GEGAHV-S-A---AVAKT-VR---MTLVIVVVYVLCWAPFFL--V
BDKRB1                              REEV-SRTRCG-G-R---KDSKT-TA---LILTLVVAFLVCWAPYHF--F
BDKRB2                              --NE-MQKFKE-I-Q---TERRA-TV---LVLVVLLLFIICWLPFQI--S
CCKAR                               RIRS-NSSAAN-L-M---AKKRV-IR---MLIVIVVLFFLCWMPIFS--A
CCKBR                               GSGS-RPTQAK-L-L---AKKRV-VR---MLLVIVVLFFLCWLPVYS--A
CHRM1                               EQLA-KRKTFS-L-V---KEKKA-AR---TLSAILLAFILTWTPYNI--M
CHRM2                               TKQP-AKKKPP-P-S---REKKV-TR---TILAILLAFIITWAPYNV--M
CHRM3                               SQIT-KRKRMS-L-V---KEKKA-AQ---TLSAILLAFIITWTPYNI--M
CHRM4                               RNQV-RKKRQM-A-A---RERKV-TR---TIFAILLAFILTWTPYNV--M
CHRM5                               HQMT-KRKRVV-L-V---KERKA-AQ---TLSAILLAFIITWTPYNI--M
CNR1                                GKVQ-VTRPDQ-A-R---MDIRL-AK---TLVLILVVLIICWGPLLA--I
CNR2                                QDRQ-VPGMAR-M-R---LDVRL-AK---TLGLVLAVLLICWFPVLA--L
CYSLTR1                             -----KSMKKN-L-S---SHKKA-IG---MIMVVTAAFLVSFMPYHI--Q
CYSLTR2                             --VE-VPESGL-R-V---SHRKA-LT---TIIITLIIFFLCFLPYHT--L
DRD1                                SQPE-SSFKMS-F-K---RETKV-LK---TLSVIMGVFVCCWLPFFI--L
DRD2                                LKTM-SRRKLS-Q-Q---KEKKA-TQ---MLAIVLGVFIICWLPFFI--T
DRD3                                KLGP-LQPRGV-P-L---REKKA-TQ---MVAIVLGAFIVCWLPFFL--T
DRD4                                QTRR-RRRAKI-T-G---RERKA-MR---VLPVVVGAFLLCWTPFFV--V
DRD5                                CAPD-TSLRAS-I-K---KETKV-LK---TLSVIMGVFVCCWLPFFI--L
EDNRA                               GSLR-IALSEH-L-K---QRREV-AK---TVFCLVVIFALCWFPLHL--S
EDNRB                               SGMQ-IALNDH-L-K---QRREV-AK---TVFCLVLVFALCWLPLHL--S
F2R                                 ------SAVAN-R-S---KKSRA-LF---LSAAVFCIFIICFGPTNV--L
F2RL1                               ---S-AMDENS-E-K---KRKRA-IK---LIVTVLAMYLICFTPSNL--L
F2RL2                               ----------Y-D-H---RWLWY-VK---ASLLILVIFTICFAPSNI--I
F2RL3                               ----------S-G-R---RYGHA-LR---LTAVVLASAVAFFVPSNL--L
FFAR1                               -------SGLT-H-R---RKLRA-AW---VAGGALLTLLLCVGPYNA--S
FFAR2                               ------QPLVG-A-Q---RRRRA-VG---LAVVTLLNFLVCFGPYNV--S
FFAR3                               --------GGS-H-R---RQRRV-AG---LLAATLLNFLVCFGPYNV--S
FFAR4                               AYSE-SHQIRV-S-Q---QDFRL-FR---TLFLLMVSFFIMWSPIII--T
FPR1                                ---------QG-L-I---KSSRP-LR---VLSFVAAAFFLCWSPYQV--V
FPR2                                ---------KG-M-I---KSSRP-LR---VLTAVVASFFICWFPFQL--V
GALR1                               -KLK-NMSKKS-E-A---SKKKT-AQ---TVLVVVVVFGISWLPHHI--I
GALR2                               -DPV-AAGSGA-R-R---AKRKV-TR---MILIVAALFCLCWMPHHA--L
GALR3                               PAGA-AAAEAR-R-R---ATGRA-GR---AMLAVAALYALCWGPHHA--L
GHSR                                -DAV-VGASLR-D-Q---NHKQT-VK---MLAVVVFAFILCWLPFHVgrY
GNRHR                               LQLN-QSKNNI-P-R---ARLKT-LK---MTVAFATSFTVCWTPYYV--L
GPR119                              RS-------PR-T-P---SDFKA-LR---TVSVLIGSFALSWTPFLI--T
GPR132                              ------SMGLS-A-A---QKAKV-KH---SAIAVVVIFLVCFAPYHL--V
GPR17                               ------GLRVE-K-R---LKTKA-VR---MIAIVLAIFLVCFVPYHV--N
GPR174                              ---K-YPMAQD-L-G---EKQKA-LK---MILTCAGVFLICFAPYHF--S
GPR183                              -AKQ-NPLTEK-S-G---VNKKA-LN---TIILIIVVFVLCFTPYHV--A
GPR34                               --KR-RSKFPN-S-G---KYATT-AR---NSFIVLIIFTICFVPYHA--F
GPR35                               --RP-PTDVGQ-A-E---ATRKA-AR---MVWANLLVFVVCFLPLHV--G
GPR55                               -----RRDHTQ-D-W---VQQKAcIY---SIAASLAVFVVSFLPVHL--G
GPR84                               IKGA-RRAPDS-S-S---EFGKV-TR---MCFAVFLCFALSYIPFLL--L
GRPR                                VEGN-IHVKKQ-I-E---SRKRL-AK---TVLVFVGLFAFCWLPNHV--I
HCRTR1                              ARAF-LAEVKQ-M-R---ARRKT-AK---MLMVVLLVFALCYLPISV--L
HCRTR2                              MSAV-AAEIKQ-I-R---ARRKT-AR---MLMIVLLVFAICYLPISI--L
HRH1                                HSRQ-YVSGLH-M-N---RERKA-AK---QLGFIMAAFILCWIPYFI--F
HRH2                                INHI-SSWKAA-T-I---REHKA-TV---TLAAVMGAFIICWFPYFT--A
HRH3                                VSQS-FTQRFR-L-S---RDRKV-AK---SLAVIVSIFGLCWAPYTL--L
HRH4                                VALH-QREHVE-L-L---RARRL-AK---SLAILLGVFAVCWAPYSL--F
HTR1A                               RNAE-AKRKMA-L-A---RERKT-VK---TLGIIMGTFILCWLPFFI--V
HTR1B                               DALL-EKKKLM-A-A---RERKA-TK---TLGIILGAFIVCWLPFFI--I
HTR1D                               DSAL-ERKRIS-A-A---RERKA-TK---ILGIILGAFIICWLPFFV--V
HTR1E                               DHPG-ERQQIS-S-T---RERKA-AR---ILGLILGAFILSWLPFFI--K
HTR1F                               EKSW-RRQKIS-G-T---RERKA-AT---TLGLILGAFVICWLPFFV--K
HTR2A                               SYTG-RRTMQS-I-S---NEQKA-CK---VLGIVFFLFVVMWCPFFI--T
HTR2B                               STIG-KKSVQT-I-S---NEQRA-SK---VLGIVFFLFLLMWCPFFI--T
HTR2C                               ERRP-RGTMQA-I-N---NERKA-SK---VLGIVFFVFLIMWCPFFI--T
HTR4                                PQSAdQHSTHR-M-R---TETKA-AK---TLCIIMGCFCLCWAPFFV--T
HTR6                                VESA-DSRRLA-T-K---HSRKA-LKaslTLGILLGMFFVTWLPFFV--A
HTR7                                LKHE-RKNISI-F-K---REQKA-AT---TLGIIVGAFTVCWLPFFL--L
KISS1R                              LQGQ-VLAERA-G-A---VRAKV-SR---LVAAVVLLFAACWGPIQL--F
LPAR1                               SRHS-SGPRRN-R-D---TMMSL-LK---TVVIVLGAFIICWTPGLV--L
LPAR2                               -EHV-SCHPRY-R-E---TTLSL-VK---TVVIILGAFVVCWTPGQV--V
LPAR3                               SPHT-SGSISR-R-R---TPMKL-MK---TVMTVLGAFVVCWTPGLV--V
LPAR4                               ---P-ATLSQI-G-T---NKKKV-LK---MITVHMAVFVVCFVPYNS--V
LPAR5                               ------PDATQ-S-Q---RRRKT-VR---LLLANLVIFLLCFVPYNS--T
LPAR6                               ---P-VTLSRS-K-I---NKTKV-LK---MIFVHLIIFCFCFVPYNI--N
LTB4R                               ---------RR-F-R---RSRRT-GR---LVVLIILTFAAFWLPYHV--V
LTB4R2                              ------ARWGS-G-R---HGARV-GR---LVSAIVLAFGLLWAPYHA--V
MC1R                                ARLH-KRQRPVhQ-G---FGLKG-AV---TLTILLGIFFLCWGPFFL--H
MC3R                                LPPA-DGVAPQ-Q-H---SCMKG-AV---TITILLGVFIFCWAPFFL--H
MC4R                                ------TGAIR-Q-G---ANMKG-AI---TLTILIGVFVVCWAPFFL--H
MC5R                                AALP-GASSAR-Q-R---TSMQG-AV---TVTMLLGVFTVCWAPFFL--H
MCHR1                               --AP-ASQRSI-R-L---RTKRV-TR---TAIAICLVFFVCWAPYYV--L
MCHR2                               DARC-CNPSVP-K-Q---RVMKL-TK---MVLVLVVVFILSAAPYHV--I
MLNR                                PLRG-PAASGR-E-R---GHRQT-VR---VLLVVVLAFIICWLPFHV--G
MRGPRX1                             --------GSR-K-I---PLTRL-YV---TILLTVLVFLLCGLPFGI--Q
MRGPRX2                             ---------SR-G-L---PLTRL-YL---TILLTVLVFLLCGLPFGIqwF
MTNR1A                              RVKP-DRKPKL-K-P---QDFRN-FV---TMFVVFVLFAICWAPLNF--I
MTNR1B                              KAKP-ESRLCL-K-P---SDLRS-FL---TMFVVFVIFAICWAPLNC--I
NMBR                                GEYN-EHTKKQ-M-E---TRKRL-AK---IVLVFVGCFIFCWFPNHI--L
NMUR1                               SRYT-CRLQQH-D-R---GRRQV-TK---MLFVLVVVFGICWAPFHA--D
NMUR2                               EADE-GNANIQ-R-P---CRKSV-NK---MLFVLVLVFAICWAPFHI--D
NPBWR1                              MRLD-SHAKAL-E-R---AKKRV-TF---LVVAILAVCLLCWTPYHL--S
NPFFR1                              GGEE-AADPRA-S-R---RRARV-VH---MLVMVALFFTLSWLPLWA--L
NPFFR2                              RKNQ-EQWHVV-S-R---KKQKI-IK---MLLIVALLFILSWLPLWT--L
OPRD1                               VRLL-SGSKEK-D-R---SLRRI-TR---MVLVVVGAFVVCWAPIHI--F
OPRK1                               VRLL-SGSREK-D-R---NLRRI-TR---LVLVVVAVFVVCWTPIHI--F
OPRL1                               VRLL-SGSREK-D-R---NLRRI-TR---LVLVVVAVFVGCWTPVQV--F
OPRM1                               VRML-SGSKEK-D-R---NLRRI-TR---MVLVVVAVFIVCWTPIHI--Y
OXGR1                               ------GLQTD-S-C---LKQKA-RR---LTILLLLAFYVCFLPFHI--L
OXTR                                LARV-SSVKLI-S-K---AKIRT-VK---MTFIIVLAFIVCWTPFFF--V
P2RY1                               ------KDLDN-S-P---LRRKS-IY---LVIIVLTVFAVSYIPFHV--M
P2RY10                              ---P-PMAFQG-I-S---ERQKA-LR---MVFMCAAVFFICFTPYHI--N
P2RY11                              ------SPGMT-V-A---EKLRV-AA---LVASGVALYASSYVPYHI--M
P2RY12                              ---V-RTRGVG-K-V---PRKKV-NV---KVFIIIAVFFICFVPFHF--A
P2RY13                              -----KSKSKD-R-K---NNKKL-EG---KVFVVVAVFFVCFAPFHF--A
P2RY14                              -SHL-KSSRNS-T-S---VKKKS-SR---NIFSIVFVFFVCFVPYHI--A
P2RY2                               ---Y-GTSGGL-P-R---AKRKS-VR---TIAVVLAVFALCFLPFHV--T
P2RY4                               ---P-LPGSAQ-S-S---SRLRS-LR---TIAVVLTVFAVCFVPFHI--T
P2RY6                               -QDG-PAEPVA-Q-E---RRGKA-AR---MAVVVAAAFAISFLPFHI--T
PRLHR                               --TQ-SQADWD-R-A---RRRRT-FC---LLVVIVVVFAVCWLPLHV--F
PTAFR                               --QP-VQQQRN-A-E---VKRRA-LW---MVCTVLAVFIICFVPHHV--V
PTGDR                               ADGR-EASPQP-L-----EELDH-LL---LLALMTVLFTMCSLPVIY--R
PTGER1                              SRSS-GSARRA-R-A---HDVEM-VG---QLVGIMVVSCICWSPMLV--L
PTGER2                              GARR-RGERVS-M-A---EETDH-LI---LLAIMTITFAVCSLPFTI--F
PTGER3                              ATAS-QSSAQW-G-R---ITTET-AI---QLMGIMCVLSVCWSPLLI--M
PTGER4                              FRRR-RSFRRI-A-G---AEIQM-VI---LLIATSLVVLICSIPLVV--R
PTGFR                               KFKS-QQHRQG-R-S---HHLEM-VI---QLLAIMCVSCICWSPFLV--T
PTGIR                               QGSL-GPRPRT-G-E---DEVDH-LI---LLALMTVVMAVCSLPLTI--R
S1PR1                               ---I-SKASRS-S-E---KSLAL-LK---TVIIVLSVFIACWAPLFI--L
S1PR2                               -----SHADMA-A-P---QTLAL-LK---TVTIVLGVFIVCWLPAFS--I
S1PR3                               --RK-VANHNN-S-E---RSMAL-LR---TVVIVVSVFIACWSPLFI--L
S1PR5                               AGTT-STRARR-K-P---RSLAL-LR---TLSVVLLAFVACWGPLFL--L
SSTR1                               VALK-AGWQQR-K-R---SERKI-TL---MVMMVVMVFVICWMPFYV--V
SSTR2                               SGIR-VGSSKR-K-K---SEKKV-TR---MVSIVVAVFIFCWLPFYI--F
SSTR3                               RVWA-PSCQRR-R-R---SERRV-TR---MVVAVVALFVLCWMPFYV--L
SSTR4                               VALR-AGWQQR-R-R---SEKKI-TR---LVLMVVVVFVLCWMPFYV--V
SSTR5                               -AGV-RVGCVR-R-R---SERKV-TR---MVLVVVLVFAGCWLPFFT--V
TACR1                               GDSS-DRYHEQ-V-S---AKRKV-VK---MMIVVVCTFAICWLPFHI--F
TACR2                               HQAH-GANLRH-L-Q---AMKKF-VK---TMVLVVLTFAICWLPYHL--Y
TACR3                               GDTC-DKYHEQ-L-K---AKRKV-VK---MMIIVVMTFAICWLPYHI--Y
TBXA2R                              HGQE-AAQQRP-R-D---SEVEM-MA---QLLGIMVVASVCWLPLLV--F
UTS2R                               -SQR-ASFKRA-R-R---PGARA-LR---LVLGIVLLFWACFLPFWL--W

7tm_1:B/W                           --------------------------------------------------
7tm_1:SS                            HHHHC--HCTTST------------------HHHCHHHH---H-HHH---
7tm_1:Seq                           yllqa--lskqtv------------------niptslft---i-avw---
                                    --------------------------------------------------
ADORA1                              NCITL--FCPSCH-------------------KPSILTY---I-AIF---
ADORA2A                             NCFTF--FCPDCS------------------HAPLWLMY---L-AIV---
ADORA2B                             NCVTL--FQPAQG-----------------KNKPKWAMN---M-AIL---
ADORA3                              NCIIY--FNGE---------------------VPQLVLY---M-GIL---
ADRA1A                              MPIGS--FFPDFK-------------------PSETVFK---I-VFW---
ADRA1B                              LPLGS--LFSTLK-------------------PPDAVFK---V-VFW---
ADRA1D                              LPLGS--LFPQLK-------------------PSEGVFK---V-IFW---
ADRA2A                              YTLTA--V-GCS--------------------VPRTLFK---F-FFW---
ADRA2B                              YSLGA--ICPKHC------------------KVPHGLFQ---F-FFW---
ADRA2C                              YSLYG--ICREAC------------------QVPGPLFK---F-FFW---
ADRB1                               NVVKA--FHRELV--------------------PDRLFV---F-FNW---
ADRB2                               NIVHV--IQDNL--------------------IRKEVYI---L-LNW---
ADRB3                               NVLRA--LGGPSL-------------------VPGPAFL---A-LNW---
AGTR1                               TFLDV--LIQLGIir-----------dcRIADIVDTAMP---I-TIC---
APLNR                               KTLYM--LGSLLHw------------pcDFDLFLMNIFP---Y-CTC---
AVPR1A                              QMWSV--WDPMSV----------------WTESENPTIT---I-TAL---
AVPR1B                              QMWSV--WDKNAP----------------DEDSTNVAFT---I-SML---
AVPR2                               QLWAA--WDPEA--------------------------------------
BDKRB1                              AFLEF--LFQVQAvr-----------gcFWEDFIDLGLQ---L-ANF---
BDKRB2                              TFLDT--LHRLGIls-----------scQDERIIDVITQ---I-ASF---
CCKAR                               NAWRA--YDTAS----------------AERRLSGTPIS---F-ILL---
CCKBR                               NTWRA--FDGPG----------------AHRALSGAPIS---F-IHL---
CHRM1                               VLVST--FCKDCV--------------------PETLWE---L-GYW---
CHRM2                               VLINT--FCAPC--------------------IPNTVWT---I-GYW---
CHRM3                               VLVNT--FCDSC--------------------IPKTFWN---L-GYW---
CHRM4                               VLVNT--FCQSC--------------------IPDTVWS---I-GYW---
CHRM5                               VLVST--FCDKCV--------------------PVTLWH---L-GYW---
CNR1                                MVYDV--FGKMNK-------------------LIKTVFA---F-CSM---
CNR2                                MAHSL--ATTLSD-------------------QVKKAFA---F-CSM---
CYSLTR1                             RTIHLhfLHNETKp-------------cDSVLRMQKSVV---I-TLS---
CYSLTR2                             RTVHL--TTWKVG---------------LCKDRLHKALV---I-TLA---
DRD1                                NCILP--FCGSGE--------------tQPFCIDSNTFD---V-FVW---
DRD2                                HILNI--HCDCN--------------------IPPVLYS---A-FTW---
DRD3                                HVLNT--HCQTCH-------------------VSPELYS---A-TTW---
DRD4                                HITQA--LCPACS-------------------VPPRLVS---A-VTW---
DRD5                                NCMVP--FCSGHPeg----------ppaGFPCVSETTFD---V-FVW---
EDNRA                               RILKK--TVYNEMd-------------kNRCELLSFLL--------Lmdy
EDNRB                               RILKL--TLYNQNdp----------nrcELLSFLLVLDY---I-GIN---
F2R                                 LIAHY--SFLSHT---------------STTEAAYFAYL---L-CVC---
F2RL1                               LVVHY--FLIKSQ----------------GQSHVYALYI---V-ALC---
F2RL2                               LIIHH--ANYYY----------------NNTDGLYFIYL---I-ALC---
F2RL3                               LLLHY--SDPSPS---------------AWGNLY-GAYV---P-SLA---
FFAR1                               NVASF---------------------------------------------
FFAR2                               HLVGY--HQRKSP----------------------WWRS---I-AVV---
FFAR3                               HVVGY--ICGESP----------------AWRI---------Y-VTL---
FFAR4                               ILLIL--IQNFKQ----------------DLVIWPSLFF---W-VVA---
FPR1                                ALIAT--VRIRELl------------qgM-YKEIGIAVD---V-TSA---
FPR2                                ALLGT--VWLKEMl------------fyGKYKIIDILVN---P-TSS---
GALR1                               HLWAE--FGVFPL------------------TPASFLFR---ItAHC---
GALR2                               ILCVW--FGQFPL-----------------TRATYALRI---L-SHL---
GALR3                               ILCFW--YGRFAF-----------------SPATYACRL---A-SHC---
GHSR                                LFSKS--FEPGSL---------------EIAQISQYCNL---V-SFV---
GNRHR                               GIWYW--FDPEML-----------------NRLSDPVNH---F-FFL---
GPR119                              GIVQV--ACQECH-------------------LYLVLER---Y-LWL---
GPR132                              LLVKA--AAFSYYrg----------drnAMCGLEERLYTasvV-FLC---
GPR17                               RSVYV--LHYRSHga-----------scATQRILALANR---I-TSC---
GPR174                              FPLDF--LVKSNEik-----------scLARRVILIFHS---V-ALC---
GPR183                              IIQHM--IKKLRFsnf---------lecSQRHSFQISLH---F-TVC---
GPR34                               RFIYI--SSQLNVs------------scYWKEIVHKTNE---I-MLV---
GPR35                               LTVRL--AVGWNA--------------cALLETIRRALY---I-TSK---
GPR55                               FFLQF--LVRNSFiv-----------ecRAKQSISFFLQ---L-SMC---
GPR84                               NILDA--RV----------------------QAPRVVHM---L-AAN---
GRPR                                YLYRS--YHYSEV---------------DTSMLHFVTSI---C-ARL---
HCRTR1                              NVLKR--VFGMFRq-------------aSDREAVYACFT---F-SHW---
HCRTR2                              NVLKR--VFGMFAh-------------tEDRETVYAWFT---F-SHW---
HRH1                                FMVIA--FCKNCC--------------------NEHLHM---F-TIW---
HRH2                                FVYRG--LRGDDA-------------------INEVLEA---I-VLW---
HRH3                                MIIRA--ACHGHC-------------------VPDYWYE---T-SFW---
HRH4                                TIVLS--FYSSAT------------------GPKSVWYR---I-AFW---
HTR1A                               ALVLP--FCESSC------------------HMPTLLGA---I-INW---
HTR1B                               SLVMP--ICKDAC------------------WFHLAIFD---F-FTW---
HTR1D                               SLVLP--ICRDSC------------------WIHPALFD---F-FTW---
HTR1E                               ELIVG--LSIYTV--------------------SSEVAD---F-LTW---
HTR1F                               ELVVN--VCDKCK-------------------ISEEMSN---F-LAW---
HTR2A                               NIMAV--ICKESC----------------NEDVIGALLN---V-FVW---
HTR2B                               NITLV--LCDSCN-----------------QTTLQMLLE---I-FVW---
HTR2C                               NILSV--LCEKSC----------------NQKLMEKLLN---V-FVW---
HTR4                                NIVDP--FIDYTV--------------------PGQVWT---A-FLW---
HTR6                                NIVQA--VCDCI---------------------SPGLFD---V-LTW---
HTR7                                STARP--FI-CGT---------------SCSCIPLWVER---T-FLW---
KISS1R                              LVLQA--LGPAGSw-------------hPRSYAAYALKT---W-AHC---
LPAR1                               LLLDV--CCPQCD--------------------VLAYEK---F-FLL---
LPAR2                               LLLDG--LGCESC-------------------NVLAVEK---Y-FLL---
LPAR3                               LLLDG--LNCRQ-------------------CGVQHVKR---W-FLL---
LPAR4                               LFLYA--LVRSQAit-----------ncFLERFAKIMYP---I-TLC---
LPAR5                               LAVYG--LLRSKLva----------asvPARDRVRGVLM---V-MVL---
LPAR6                               LILYS--LVRTQTfv-----------ncSVVAAVRTMYP---I-TLC---
LTB4R                               NLAEA--GRALAGqaa---------glgLVGKRLSLARN---V-LIA---
LTB4R2                              NLLQA--VAALAPpeg---------alaKLGGAGQAARA---G-TTA---
MC1R                                LTLIV--LCPEHP---------------TCGCIFKN-FN---L-FLA---
MC3R                                LVLII--TCPTNP----------------YCICYTAHFN---T-YLV---
MC4R                                LIFYI--SCPQNP---------------YCVCF-MSHFN---L-YLI---
MC5R                                LTLML--SCPQNL----------------YCSRFMSHFN---M-YLI---
MCHR1                               QLTQL--SISRPT------------------LTFVYLYN---A-AIS---
MCHR2                               QLVNL--QMEQPT------------------LAFYVGYY---L-SIC---
MLNR                                RIIYI--NTEDSR----------------MMYFSQYFNI---V-ALQ---
MRGPRX1                             FFLFL--WIHVDR-----------------EVLFCHVHL---V-SIF---
MRGPRX2                             LILWI--WKDSDV-------------------LFCHIHP---V-SVV---
MTNR1A                              GLAVA--SDPASM----------------VPRIPEWLFV---A-SYY---
MTNR1B                              GLAVA--INPQEM----------------APQIPEGLFV---T-SYL---
NMBR                                YMYRS--FNYNEI---------------DPSLGHMIVTL---V-ARV---
NMUR1                               RVMWS--VVSQWT--------------dGLHLAFQHVHV---I-SGI---
NMUR2                               RLFFS--FVEEWSes-----------laAVFNLVHV------V-SGV---
NPBWR1                              TVVAL--TTDLPQ-----------------TPLVIAISY---F-ITS---
NPFFR1                              LLLID--YGQLSA--------------pQLHLVTVYAFP---F-AHW---
NPFFR2                              MMLSD--YADLSP--------------nELQIINIYIYP---F-AHW---
OPRD1                               VIVWT--LVDIDR----------------RDPLVVAALH---L-CIA---
OPRK1                               ILVEA--LGSTSH-----------------STAALSSYY---F-CIA---
OPRL1                               VLAQG--LGVQPS-----------------SETAVAILR---F-CTA---
OPRM1                               VIIKA--LVTIP-----------------ETTFQTVSWH---F-CIA---
OXGR1                               RVIRI--ESRLLSi------------scSIENQIHEAYI---V-SRP---
OXTR                                QMWSV--WDANAP-------------------KEASAFI---I-VML---
P2RY1                               KTMNL--RARLDFqtp---------amcAFNDRVYATYQ---V-TRG---
P2RY10                              FIFYT--MVKETIis-----------scPVVRIALYFHP---F-CLC---
P2RY11                              RVLNV--DARRRWstrcpsfadiaqataA---------------------
P2RY12                              RIPYT--LSQTRDvf-----------dcTAENTLFYVKE---S-TLW---
P2RY13                              RVPYT--HSQTNNkt-----------dcRLQNQLFIAKE---T-TLF---
P2RY14                              RIPYT--KSQTEAhy-----------scQSKEILRYMKE---F-TLL---
P2RY2                               RTLYY-sFRSLDLs-------------cHTLNAINMAYK---V-TRP---
P2RY4                               RTIYY--LARLLEa------------dcRVLNIVNVVYK---V-TRP---
P2RY6                               KTAYL--AVRSTP---------------GVPCTVLEAFA---A-AYKgt-
PRLHR                               NLLRD--LDPHAI---------------DPYAF-GLVQL---L-CHW---
PTAFR                               QLPWT--LAELGFq------------dsKFHQAINDAHQ---V-TLC---
PTGDR                               AYYGA--FKDVKE---------------K-NRTSEEAED---LrALR---
PTGER1                              VALAV--GGWSST-------------------SLQRPLF---L-AVR---
PTGER2                              AYMNE--TSSRKE------------------KWDLQ--------ALR---
PTGER3                              MLKMI--FNQTSVehc---------kthTEKQKECNFFL---I-AVR---
PTGER4                              VFVNQ--LYQPSL----------------EREVSKNPDL---Q-AIR---
PTGFR                               MANIG--INGNH----------------SLETCETTLF------ALR---
PTGIR                               CFTQA--VAPDSS--------------sEMGDL---------L-AFR---
S1PR1                               LLLDV--GCKVKT------------------CDILFRAE---Y-FLV---
S1PR2                               LLLDY--ACPVHS------------------CPILYKAH---Y-FFA---
S1PR3                               FLIDV--ACRVQA------------------CPILFKAQ---W-FIV---
S1PR5                               LLLDV--ACPART------------------CPVLLQAD---P-FLG---
SSTR1                               QLVNV--FAEQDD---------------------ATVSQ---L-SVI---
SSTR2                               NVSSV--SMAISP-----------------TPALKGMFD---F-VVV---
SSTR3                               NIVNV--VCPLPE-----------------EPAFFGLYF---L-VVA---
SSTR4                               QLLNL--FVTSL---------------------DATVNH---V-SLI---
SSTR5                               NIVNL--AVALPQ-----------------EPASAGLYF---F-VVI---
TACR1                               FLLPY--INPDLY----------------LKKFIQQVYL---A-IMW---
TACR2                               FILGS--FQEDIY----------------CHKFIQQVYL---A-LFW---
TACR3                               FILTA--IYQQL----------------NRWKYIQQVYL---A-SFW---
TBXA2R                              IAQTV--LRNPPAms----------pagQLSRTTEKELL---I-YLR---
UTS2R                               QLLAQ--YHQAPL----------------APRTARIVNY---L-TTC---

7tm_1:B/W                           ------------7.50----------------------------------
7tm_1:SS                            ----HHHHHHHHHHHHH---------------------------------
7tm_1:Seq                           ----lgysnsavNPiiY---------------------------------
                                    --------------------------------------------------
ADORA1                              ----LTHGNSAMNPIVYafriqkfrvtflkiwndhfrcqpappidedlpe
ADORA2A                             ----LSHTNSVVNPFIYayrirefrqtfrkiirshvlrqqepfkaagtsa
ADORA2B                             ----LSHANSVVNPIVYayrnrdfrytfhkiisryllcqadvksgngqag
ADORA3                              ----LSHANSMMNPIVYaykikkfketyllilkacvvchpsdsldtsiek
ADRA1A                              ----LGYLNSCINPIIYpcssqefkkafqnvlriqclcrkqsskhalgyt
ADRA1B                              ----LGYFNSCLNPIIYpcsskefkrafvrilgcqcrgrgrrrrrrrrrl
ADRA1D                              ----LGYFNSCVNPLIYpcssrefkraflrllrcqcrrrrrrrplwrvyg
ADRA2A                              ----FGYCNSSLNPVIYtifnhdfrrafkkilcrgdrkriv---------
ADRA2B                              ----IGYCNSSLNPVIYtifnqdfrrafrrilcrpwtqtaw---------
ADRA2C                              ----IGYCNSSLNPVIYtvfnqdfrrsfkhilfrrrrrgfrq--------
ADRB1                               ----LGYANSAFNPIIYcrspdfrkafqrllccarraarrrhathgdrpr
ADRB2                               ----IGYVNSGFNPLIYcrspdfriafqellclrrsslkaygngyssngn
ADRB3                               ----LGYANSAFNPLIYcrspdfrsafrrllcrcgrrlppepcaaarpal
AGTR1                               ----IAYFNNCLNPLFYgflgkkfkryflqllkyippkakshsnlstkms
APLNR                               ----ISYVNSCLNPFLYaffdprfrqactsmlccgqsrcagtshsssgek
AVPR1A                              ----LGSLNSCCNPWIYmffsghllqdcvqsfpccqnmkekfnkedtdsm
AVPR1B                              ----LGNLNSCCNPWIYmgfnshllprplrhlaccggpqprmrrrlsdgs
AVPR2                               -----------------pleggcsrg------------------------
BDKRB1                              ----FAFTNSSLNPVIYvfvgrlfrtkvwelykqctpkslapissshrke
BDKRB2                              ----MAYSNSCLNPLVYvivgkrfrkkswevyqgvcqkggcrsepiqmen
CCKAR                               ----LSYTSSCVNPIIYcfmnkrfrlgfmatfpccpnpgppgargevgee
CCKBR                               ----LSYASACVNPLVYcfmhrrfrqacletcarccprpprarpralpde
CHRM1                               ----LCYVNSTINPMCYalcnkafrdtfrllllcrwdkrrwrkipkrpgs
CHRM2                               ----LCYINSTINPACYalcnatfkktfkhllmchyknigatr-------
CHRM3                               ----LCYINSTVNPVCYalcnktfrttfkmlllcqcdkkkrrkqqyqqrq
CHRM4                               ----LCYVNSTINPACYalcnatfkktfrhlllcqyrnigtar-------
CHRM5                               ----LCYVNSTVNPICYalcnrtfrktfkmlllcrwkkkkveeklywqgn
CNR1                                ----LCLLNSTVNPIIYalrskdlrhafrsmfpscegtaqpldnsmgdsd
CNR2                                ----LCLINSMVNPVIYalrsgeirssahhclahwkkcvrglgseakeea
CYSLTR1                             ----LAASNCCFDPLLYffsggnfrkrlstfrkhslssvtyvprkkaslp
CYSLTR2                             ----LAAANACFNPLLYyfagenfkdrlksalrkghpqkaktkcvfpvsv
DRD1                                ----FGWANSSLNPIIYafnadfrkafstllgcyrlcpatnnaietvsin
DRD2                                ----LGYVNSAVNPIIYttfniefrkaflkilhc----------------
DRD3                                ----LGYVNSALNPVIYttfniefrkaflkilsc----------------
DRD4                                ----LGYVNSALNPVIYtvfnaefrnvfrkalracc--------------
DRD5                                ----FGWANSSLNPVIYafnadfqkvfaqllgcshfcsrtpvetvnisne
EDNRA                               iginLATMNSCINPI--alyfvskkfkncfqsclccccyqskslmtsvpm
EDNRB                               ----MASLNSCINPI--alylvskrfkncfksclccwcqsfeekqsleek
F2R                                 ----VSSISCCIDPLIYyyassecqryvysilcckessdpssynssgqlm
F2RL1                               ----LSTLNSCIDPFVYyfvshdfrdhaknallcrsvrtvkqmqvsltsk
F2RL2                               ----LGSLNSCLDPFLYflmsktrnhstayltk-----------------
F2RL3                               ----LSTLNSCVDPFIYyyvsaefrdkvraglfqrspgdtvaskasaegg
FFAR1                               -----------------lypnlggswrklglitgawsvvlnplvtgylgr
FFAR2                               ----FSSLNASLDPLL-fyfsssvvrrafgrglqvlrnqgssllgrrgkd
FFAR3                               ----LSTLNSCVDPFVYyfsssgfqadfhellrrlcglwgqwqqessmel
FFAR4                               ----FTFANSALNPILYnmtlcrnewkkifccfwfpekgailtdtsvkrn
FPR1                                ----LAFFNSCLNPMLYvfmgqdfrerlihalpasleraltedstqtsdt
FPR2                                ----LAFFNSCLNPMLYvfvgqdfrerlihslptsleralsedsaptndt
GALR1                               ----LAYSNSSVNPIIYaflsenfrkaykqvfkchirkdshlsdtkesks
GALR2                               ----VSYANSCVNPIVYalvskhfrkgfrticagllgrapgrasgrvcaa
GALR3                               ----LAYANSCLNPLVYalasrhfrarfrrlwpcgrrrrhrarralrrvr
GHSR                                ----LFYLSAAINPILYnimskkyrvavfrllgfepfsqrklstlkdess
GNRHR                               ----FAFLNPCFDPLIYgyfsl----------------------------
GPR119                              ----LGVGNSLLNPLIYaywqkevrlqlyhmalgvkkvltsfllflsarn
GPR132                              ----LSTVNGVADPIIYvlatdhsrqevsrihkgwkewsmktdvtrlths
GPR17                               ----LTSLNGALDPIMYffvaekfrhalcnllcgkrlkgpppsfegktne
GPR174                              ----LASLNSCLDPVIYyfstnefrrrlsrqdlhdsiqlhaksfvsnhta
GPR183                              ----LMNFNCCMDPFIYffackgykrkvmrmlkrqvsvsissavksapee
GPR34                               ----LSSFNSCLDPVMYflmssnirkimcqllfrrfqgepsrsestsefk
GPR35                               ----LSDANCCLDAICYyymakefqeasalavapsakahksqdslcvtla
GPR55                               ----FSNVNCCLDVFCYyfvikefrmnirahrpsrvqlvlqdttisrg--
GPR84                               ----LTWLNGCINPVLYaamnrqfrqaygsilkrgprsfhrlh-------
GRPR                                ----LAFTNSCVNPF--alyllsksfrkqfntqllccqpgliirshstgr
HCRTR1                              ----LVYANSAANPIIYnflsgkfreqfkaafscclpglgpcgslkapsp
HCRTR2                              ----LVYANSAANPIIYnflsgkfreefkaafsccclgvhhrqedrltrg
HRH1                                ----LGYINSTLNPLIYplcnenfkktfkrilhirs--------------
HRH2                                ----LGYANSALNPILYaalnrdfrtgyqqlfccrlanrnshktslrsna
HRH3                                ----LLWANSAVNPVLYplchhsfrraftkllcpqklkiqphsslehcwk
HRH4                                ----LQWFNSFVNPLLYplchkrfqkaflkifcikkqplpsqhsrsvss-
HTR1A                               ----LGYSNSLLNPVIYayfnkdfqnafkkiikckfcrq-----------
HTR1B                               ----LGYLNSLINPIIYtmsnedfkqafhklirfkcts------------
HTR1D                               ----LGYLNSLINPIIYtvfneefrqafqkivpfrkas------------
HTR1E                               ----LGYVNSLINPLLYtsfnedfklafkklircreht------------
HTR1F                               ----LGYLNSLINPLIYtifnedfkkafqklvrcrc--------------
HTR2A                               ----IGYLSSAVNPLVYtlfnktyrsafsryiqcqykenkkplqlilvnt
HTR2B                               ----IGYVSSGVNPLVYtlfnktfrdafgryitcnyratksvktlrkrss
HTR2C                               ----IGYVCSGINPLVYtlfnkiyrrafsnylrcnykvekkppvrqiprv
HTR4                                ----LGYINSGLNPFLYaflnksfrrafliilccdderyrrpsilgqtvp
HTR6                                ----LGYCNSTMNPIIYplfmrdfkralgrflpcprcprerqaslaspsl
HTR7                                ----LGYANSLINPFIYaffnrdlrttyrsllqcqyrninrklsaagmhe
KISS1R                              ----MSYSNSALNPLLYaflgshfrqafrrvcpcaprrprrprrpgpsdp
LPAR1                               ----LAEFNSAMNPIIYsyrdkemsatfrqilccqrsenptgptegsdrs
LPAR2                               ----LAEANSLVNAAVYscrdaemrrtfrrllccaclrqstresvhytss
LPAR3                               ----LALLNSVVNPIIYsykdedmygtmkkmiccfsqenperrpsripst
LPAR4                               ----LATLNCCFDPFIYyftlesfqksfyinahirmeslfktetplttkp
LPAR5                               ----LAGANCVLDPLVYyfsaegfrntlrglgtphrartsatngtraala
LPAR6                               ----IAVSNCCFDPIVYyftsdtiqnsikmknwsvrrsdfrfsevhgaen
LTB4R                               ----LAFLSSSVNPVLYacagggllrsagvgfvakllegtgseasstrrg
LTB4R2                              ----LAFFSSSVNPVLYvftagdllpragprfltrlfegsgeargggrsr
MC1R                                ----LIICNAIIDPLIYafhsqelrrtlkevltcsw--------------
MC3R                                ----LIMCNSVIDPLIYafrslelrntfreilcgcngmnlg---------
MC4R                                ----LIMCNSIIDPLIYalrsqelrktfkeiiccyplgglcdlssry---
MC5R                                ----LIMCNSVMDPLIYafrsqemrktfkeiiccrgfriacsfprrd---
MCHR1                               ----LGYANSCLNPFVYivlcetfrkrlvlsvkpaaqgqlravsnaqtad
MCHR2                               ----LSYASSSINPFLYillsgnfqkrlpqiqrratekeinnmgntlksh
MLNR                                ----LFYLSASINPILYnliskkyraaafklllarksrprgfhrsrdtag
MRGPRX1                             ----LSALNSSANPIIYffvgsfrqrqnrqnlklvlqralqdasevdegg
MRGPRX2                             ----LSSLNSSANPIIYffvgsfrkqwrlqqpilklalqralqdiaevdh
MTNR1A                              ----MAYFNSCLNAIIYgllnqnfrkeyrriivslctarvffvdssndva
MTNR1B                              ----LAYFNSCLNAIVYgllnqnfrreykrillalwnprhciqdaskgsh
NMBR                                ----LSFGNSCVNPF--alyllsesfrrhfnsqlccgrksyqergtsyll
NMUR1                               ----FFYLGSAANPVLYslmssrfretfqealclgacchrlrprhsshsl
NMUR2                               ----FFYLSSAVNPIIYnllsrrfqaafqnvissfhkqwhsqhdpqlppa
NPBWR1                              ----LSYANSCLNPFLYafldasfrrnlrqlitcraaa------------
NPFFR1                              ----LAFFNSSANPIIYgyfnenfrrgfqaafrarlcprpsgshkeayse
NPFFR2                              ----LAFGNSSVNPIIYgffnenfrrgfqeafqlqlcqkrakpmeayalk
OPRD1                               ----LGYANSSLNPVLYafldenfkrcfrqlcrkpcgrpdpssfsrarea
OPRK1                               ----LGYTNSSLNPILYafldenfkrcfrdfcfplkmrmerqstsrvrnt
OPRL1                               ----LGYVNSCLNPILYafldenfkacfrkfccasalrrdvqvsdrvrsi
OPRM1                               ----LGYTNSCLNPVLYafldenfkrcfrefciptssnieqqnstrirqn
OXGR1                               ----LAALNTFGNLL--lyvvvsdnfqqavcstvrckvsgnleqakkisy
OXTR                                ----LASLNSCCNPWIYmlftghlfhelvqrflccsasylkgrrlgetsa
P2RY1                               ----LASLNSCVDPILYflagdtfrrrlsratrkasrrseanlqsksedm
P2RY10                              ----LASLCCLLDPILYyfmasefrdqlsrhgssvtrsrlmskesgssmi
P2RY11                              -----------------lelgpyvgyqvmrglmplafcvhpllymaavps
P2RY12                              ----LTSLNACLDPFIYfflcksfrnslismlkcpnsatslsqdnrkkeq
P2RY13                              ----LAATNICMDPLIYiflckkfteklpcmqgrkttassqenhssqtdn
P2RY14                              ----LSAANVCLDPIIYfflcqpfreilckklhiplkaqndldisrikrg
P2RY2                               ----LASANSCLDPVLYflagqrlvrfardakpptgpspatparrrlglr
P2RY4                               ----LASANSCLDPVLYlltgdkyrrqlrqlcgggkpqprtaasslalvs
P2RY6                               --rpFASANSVLDPIL-fyftqkkfrrrphellqkltakwqrqgr-----
PRLHR                               ----LAMSSACYNPFIYawlhdsfreelrkllvawprkiaphgqnmtvsv
PTAFR                               ----LLSTNCVLDPVIYcfltkkfrkhltekfysmrssrkcsrattdtvt
PTGDR                               ----FLSVISIVDPWI-fiifrspvfriffhkifirplryrsrcsnstnm
PTGER1                              ----LASWNQILDPWVYillrqavlrqllrllppragakggpaglgltps
PTGER2                              ----FLSINSIIDPWV-failrppvlrlmrsvlccrislrtqdatqtscs
PTGER3                              ----LASLNQILDPWVYlllrkillrkfcqemgpdgrcfchawrqvprtw
PTGER4                              ----IASVNPILDPWIYillrktvlskaiekikclfcriggsrrersgqh
PTGFR                               ----MATWNQILDPWVYillrkavlknlyklasqccgvhvislhiwelss
PTGIR                               ----FYAFNPILDPWV-filfrkavfqrlklwvcclclgpahgdsqtpls
S1PR1                               ----LAVLNSGTNPIIYtltnkemrrafirimscckcpsgdsagkfkrpi
S1PR2                               ----VSTLNSLLNPVIYtwrsrdlrrevlrplqcwrpgvgvqgrrrggtp
S1PR3                               ----LAVLNSAMNPVIYtlaskemrraffrlvcnclvrgrgaraspiqpa
S1PR5                               ----LAMANSLLNPIIYtltnrdlrhallrlvccgrhscgrdpsgsqqsa
SSTR1                               ----LGYANSCANPILYgflsdnfkrsfqrilclswmdnaaeepvdyyat
SSTR2                               ----LTYANSCANPILYaflsdnfkksfqnvlclvkvsgtddgersdskq
SSTR3                               ----LPYANSCANPILYgflsyrfkqgfrrvllrpsrrvrsqeptvgppe
SSTR4                               ----LSYANSCANPILYgflsdnfrrffqrvlclrccllegaggaeeepl
SSTR5                               ----LSYANSCANPVLYgflsdnfrqsfqkvlclrkgsgakdadateprp
TACR1                               ----LAMSSTMYNPIIYcclndrfrlgfkhafrccpfisagdyeglemks
TACR2                               ----LAMSSTMYNPIIYcclnhrfrsgfrlafrccpwvtptkedkleltp
TACR3                               ----LAMSSTMYNPIIYcclnkrfragfkrafrwcpfikvssydelelkt
TBXA2R                              ----VATWNQILDPWVYilfrravlrrlqprlstrprslslqpqltqrsg
UTS2R                               ----LTYGNSCANPFLYtlltrnyrdhlrgrvrgpgsgggrgpvpslqpr

7tm_1:B/W                           --------------------------------------------------
7tm_1:SS                            --------------------------------------------------
7tm_1:Seq                           --------------------------------------------------
                                    --------------------------------------------------
ADORA1                              erpdd---------------------------------------------
ADORA2A                             rvlaahgsdgeqvslrlnghppgvwangsaphperrpngyalglvsggsa
ADORA2B                             vqpalgvgl-----------------------------------------
ADORA3                              nse-----------------------------------------------
ADRA1A                              lhppsqavegqhkdmvripvgsretfyrisktdgvcewkffssmprgsar
ADRA1B                              ggcaytyrpwtrggslersqsrkdslddsgsclsgsqrtlpsaspspgyl
ADRA1D                              hhwrastsglrqdcapssgdappgaplaltalpdpdpeppgtpemqapva
ADRA2A                              --------------------------------------------------
ADRA2B                              --------------------------------------------------
ADRA2C                              --------------------------------------------------
ADRB1                               asgclarpgpppspgaasddddddvvgatpparllepwagcnggaaadsd
ADRB2                               tgeqsgyhveqekenkllcedlpgtedfvghqgtvpsdnidsqgrncstn
ADRB3                               fpsgvpaarsspaqprlcqrldgaswgvs---------------------
AGTR1                               tlsyrpsdnvssstkkpapcfeve--------------------------
APLNR                               sasyssghsqgpgpnmgkggeqmheksipysqetlvvd------------
AVPR1A                              srrqtfysnnrsptnstgmwkdspkssksikfipvst-------------
AVPR1B                              lssrhttlltrsscpatlslslsltlsgrprpeesprdleladgegtaet
AVPR2                               --------------------------------------------------
BDKRB1                              ifqlfwrn------------------------------------------
BDKRB2                              smgtlrtsisverqihklqdwagsrq------------------------
CCKAR                               eeggttgaslsrfsyshmsasvppq-------------------------
CCKBR                               dpptpsiaslsrlsyttistlgpg--------------------------
CHRM1                               vhrtpsrqc-----------------------------------------
CHRM2                               --------------------------------------------------
CHRM3                               svifhkrapeqal-------------------------------------
CHRM4                               --------------------------------------------------
CHRM5                               sklp----------------------------------------------
CNR1                                clhkhannaasvhraaescikstvkiakvtmsvstdtsaeal--------
CNR2                                prssvteteadgkitpwpdsrdldlsdc----------------------
CYSLTR1                             ekgeeickv-----------------------------------------
CYSLTR2                             wlrketrv------------------------------------------
DRD1                                nngaamfsshheprgsiskecnlvyliphavgssedlkkeeaagiarple
DRD2                                --------------------------------------------------
DRD3                                --------------------------------------------------
DRD4                                --------------------------------------------------
DRD5                                lisynqdivfhkeiaaayihmmpnavtpgnrevdndeeegpfdrmfqiyq
EDNRA                               ngtsiqwknhdqnnhntdrsshkdsmn-----------------------
EDNRB                               qsclkfkandhgydnfrssnkysss-------------------------
F2R                                 askmdtcssnlnnsiykkllt-----------------------------
F2RL1                               khsrksssyssssttvktsy------------------------------
F2RL2                               --------------------------------------------------
F2RL3                               srgmgthssllq--------------------------------------
FFAR1                               gpglktvcaartqggksqk-------------------------------
FFAR2                               taegtnedrgvgqgegmpssdftte-------------------------
FFAR3                               keqkggeeqradrpaerktsehsqgcgtggqvacaes-------------
FFAR4                               dlsiisg-------------------------------------------
FPR1                                atnstlpsaevelqak----------------------------------
FPR2                                aansasppaetelqam----------------------------------
GALR1                               ridtppstncthv-------------------------------------
GALR2                               argthsgsvleressdllhmseaagalrpcpgasqpcilepcpgpswqgp
GALR3                               passgppgcpgdarpsgrllagggqgpepregpvhggeaargpe------
GHSR                                rawtessint----------------------------------------
GNRHR                               --------------------------------------------------
GPR119                              cgperpresschivtisssefdg---------------------------
GPR132                              rdteelqspvaladhytfsrpvhppgspcpakrlieesc-----------
GPR17                               sslsaksel-----------------------------------------
GPR174                              stmtpelc------------------------------------------
GPR183                              nsremtetqmmihskssngk------------------------------
GPR34                               pgyslhdtsvavkiqssskst-----------------------------
GPR35                               --------------------------------------------------
GPR55                               --------------------------------------------------
GPR84                               --------------------------------------------------
GRPR                                sttcmtslkstnpsvatfslingnicheryv-------------------
HCRTR1                              rssashkslslqsrcsiskisehvvltsvttvlp----------------
HCRTR2                              rtstesrkslttqisnfdnisklseqvvltsistlpaangagplqnw---
HRH1                                --------------------------------------------------
HRH2                                sqlsrtqsreprqqeekplklqvwsgtevtapqgatdr------------
HRH3                                kmkkktcl------------------------------------------
HRH4                                --------------------------------------------------
HTR1A                               --------------------------------------------------
HTR1B                               --------------------------------------------------
HTR1D                               --------------------------------------------------
HTR1E                               --------------------------------------------------
HTR1F                               --------------------------------------------------
HTR2A                               ipalaykssqlqmgqkknskqdakttdndcsmvalgkqhseeaskdnsdg
HTR2B                               kiyfrnpmaenskffkkhgirnginpamyqspmrlrsstiqsssiilldt
HTR2C                               aatalsgrelnvniyrhtnepviekasdnepgiemqvenlelpvnpssvv
HTR4                                cstttingsthvlrytvlhrghhqeleklpihndpeslescf--------
HTR6                                rtshsgprpglslqqvlplplppdsdsdsdagsggssglrltaqlllpge
HTR7                                alklaerperpefvlqnadycrkkghds----------------------
KISS1R                              aaphaellrlgshpaparaqkpgssglaarglcvlgednapl--------
LPAR1                               asslnhtilagvhsndhsvv------------------------------
LPAR2                               aqggastrimlpenghplmdstl---------------------------
LPAR3                               vlsrsdtgsqyiedsisqgavcnksts-----------------------
LPAR4                               slpaiqeevsdqttnnggelmlestf------------------------
LPAR5                               qsersavttdatrpdaasqgllrpsdshslssftqcpqdsal--------
LPAR6                               fiqhnlqtlkskifdnesaa------------------------------
LTB4R                               gslgqtarsgpaalepgpsesltassplklneln----------------
LTB4R2                              egtmelrttpqlkvvgqgrgngdpgggmekdgpewdl-------------
MC1R                                --------------------------------------------------
MC3R                                --------------------------------------------------
MC4R                                --------------------------------------------------
MC5R                                --------------------------------------------------
MCHR1                               eerteskgt-----------------------------------------
MCHR2                               f-------------------------------------------------
MLNR                                evagdtggdtvgytetsanvktmg--------------------------
MRGPRX1                             gqlpeeilelsgsrleq---------------------------------
MRGPRX2                             segcfrqgtpemsrsslv--------------------------------
MTNR1A                              drvkwkpsplmtnnnvvkvdsv----------------------------
MTNR1B                              aeglqspappiigvqhqadal-----------------------------
NMBR                                sssavrmtslksnaknmvtnsvllnghsmkqemal---------------
NMUR1                               srmttgstlcdvgslgswvhplagndgpeaqqetdps-------------
NMUR2                               qrnifltechfveltedigpqfpcqssmhnshlpaalsseqmsrtnyqsf
NPBWR1                              --------------------------------------------------
NPFFR1                              rpggllhrrvfvvvrpsdsglpsesgpssgaprpgrlplrngrvahhglp
NPFFR2                              akshvlintsnqlvqestfqnphgetllyrksaekpqqelvmeelkettn
OPRD1                               tarervtactpsdgpgggaaa-----------------------------
OPRK1                               vqdpaylrdidgmnkpv---------------------------------
OPRL1                               akdvalacktsetvprpa--------------------------------
OPRM1                               trdhpstantvdrtnhqlenleaetaplp---------------------
OXGR1                               snnp----------------------------------------------
OXTR                                skksnsssfvlshrsssqrscsqpsta-----------------------
P2RY1                               tlnilpefkqngdtsl----------------------------------
P2RY10                              g-------------------------------------------------
P2RY11                              lgcccrhcpgyrdswnpedakstgqalplnataapkpsepqsrelsq---
P2RY12                              dggdpneetpm---------------------------------------
P2RY13                              itlg----------------------------------------------
P2RY14                              nttlestdtl----------------------------------------
P2RY2                               rsdrtdmqriedvlgssedsrrtestpagsentkdirl------------
P2RY4                               lpedsscrwaatpqdsscstpradrl------------------------
P2RY6                               --------------------------------------------------
PRLHR                               vi------------------------------------------------
PTAFR                               evvvpfnqipgnslkn----------------------------------
PTGDR                               essl----------------------------------------------
PTGER1                              aweasslrssrhsglshf--------------------------------
PTGER2                              tqsdaskqadl---------------------------------------
PTGER3                              csshdrepcsvqls------------------------------------
PTGER4                              csdsqrtssamsghsrsfisrelkeisstsqtllpdlslpdlsenglggr
PTGFR                               iknslkvaaisespvaeksast----------------------------
PTGIR                               qlasgrrdprapsapvgkegscvplsawgegqveplpptqqssgsavgts
S1PR1                               iagmefsrsksdnsshpqkdegdnpetimssgnvnsss------------
S1PR2                               ghhllplrsssslergmhmptsptflegntvv------------------
S1PR3                               ldpsrskssssnnsshspkvkedlphtapsscimdknaalqngifcn---
S1PR5                               saaeasgglrrclppgldgsfsgsersspqrdgldtsgstgspgaptaar
SSTR1                               alksraysvedfqpenlesggvfrngtctsrittl---------------
SSTR2                               dksrlnettetqrtllngdlqtsi--------------------------
SSTR3                               kteeedeeeedgeesreggkgkemngrvsqitqpgtsgqerppsrvaske
SSTR4                               dyyatalkskggagcmcpplpcqqealqpepgrkripltrtttf------
SSTR5                               drirqqqeatppahraaanglmqtskl-----------------------
TACR1                               trylqtqgsvykvsrlettistvvgaheeepedgpkatpssldltsncss
TACR2                               ttslstrvnrchtketlfmagdtapseatsgeagrpqdgsglwfgyglla
TACR3                               trfhpnrqssmytvtrmesmtvvfdpndadttrssrkkratprdpsfngc
TBXA2R                              lq------------------------------------------------
UTS2R                               arfqrcsgrslsscspqptdslvlapaaparpapegprapa---------

7tm_1:B/W                           --------------------------------------------------
7tm_1:SS                            --------------------------------------------------
7tm_1:Seq                           --------------------------------------------------
                                    --------------------------------------------------
ADORA1                              --------------------------------------------------
ADORA2A                             qesqgntglpdvellshelkgvcpeppglddplaqdgagvs---------
ADORA2B                             --------------------------------------------------
ADORA3                              --------------------------------------------------
ADRA1A                              itvskdqsscttarvrsksflqvcccvgpstpsldknhqvptikvhtisl
ADRA1B                              grgapppvelcafpewkapgallslpapeppgrrgrhdsgplftfkllte
ADRA1D                              srrkppsafrewrllgpfrrpttqlrakvsslshkiraggaqraeaacaq
ADRA2A                              --------------------------------------------------
ADRA2B                              --------------------------------------------------
ADRA2C                              --------------------------------------------------
ADRB1                               ssldepcrpgfaseskv---------------------------------
ADRB2                               dsll----------------------------------------------
ADRB3                               --------------------------------------------------
AGTR1                               --------------------------------------------------
APLNR                               --------------------------------------------------
AVPR1A                              --------------------------------------------------
AVPR1B                              iif-----------------------------------------------
AVPR2                               --------------------------------------------------
BDKRB1                              --------------------------------------------------
BDKRB2                              --------------------------------------------------
CCKAR                               --------------------------------------------------
CCKBR                               --------------------------------------------------
CHRM1                               --------------------------------------------------
CHRM2                               --------------------------------------------------
CHRM3                               --------------------------------------------------
CHRM4                               --------------------------------------------------
CHRM5                               --------------------------------------------------
CNR1                                --------------------------------------------------
CNR2                                --------------------------------------------------
CYSLTR1                             --------------------------------------------------
CYSLTR2                             --------------------------------------------------
DRD1                                klspalsvildydtdvslekiqpitqngqhpt------------------
DRD2                                --------------------------------------------------
DRD3                                --------------------------------------------------
DRD4                                --------------------------------------------------
DRD5                                tspdgdpvaesvweldcegeisldkitpftpngfh---------------
EDNRA                               --------------------------------------------------
EDNRB                               --------------------------------------------------
F2R                                 --------------------------------------------------
F2RL1                               --------------------------------------------------
F2RL2                               --------------------------------------------------
F2RL3                               --------------------------------------------------
FFAR1                               --------------------------------------------------
FFAR2                               --------------------------------------------------
FFAR3                               --------------------------------------------------
FFAR4                               --------------------------------------------------
FPR1                                --------------------------------------------------
FPR2                                --------------------------------------------------
GALR1                               --------------------------------------------------
GALR2                               kagdsiltvdva--------------------------------------
GALR3                               --------------------------------------------------
GHSR                                --------------------------------------------------
GNRHR                               --------------------------------------------------
GPR119                              --------------------------------------------------
GPR132                              --------------------------------------------------
GPR17                               --------------------------------------------------
GPR174                              --------------------------------------------------
GPR183                              --------------------------------------------------
GPR34                               --------------------------------------------------
GPR35                               --------------------------------------------------
GPR55                               --------------------------------------------------
GPR84                               --------------------------------------------------
GRPR                                --------------------------------------------------
HCRTR1                              --------------------------------------------------
HCRTR2                              --------------------------------------------------
HRH1                                --------------------------------------------------
HRH2                                --------------------------------------------------
HRH3                                --------------------------------------------------
HRH4                                --------------------------------------------------
HTR1A                               --------------------------------------------------
HTR1B                               --------------------------------------------------
HTR1D                               --------------------------------------------------
HTR1E                               --------------------------------------------------
HTR1F                               --------------------------------------------------
HTR2A                               vnekvscv------------------------------------------
HTR2B                               llltenegdkteeqvsyv--------------------------------
HTR2C                               serissv-------------------------------------------
HTR4                                --------------------------------------------------
HTR6                                atqdpplptraaaavnffnidpaepelrphplgiptn-------------
HTR7                                --------------------------------------------------
KISS1R                              --------------------------------------------------
LPAR1                               --------------------------------------------------
LPAR2                               --------------------------------------------------
LPAR3                               --------------------------------------------------
LPAR4                               --------------------------------------------------
LPAR5                               --------------------------------------------------
LPAR6                               --------------------------------------------------
LTB4R                               --------------------------------------------------
LTB4R2                              --------------------------------------------------
MC1R                                --------------------------------------------------
MC3R                                --------------------------------------------------
MC4R                                --------------------------------------------------
MC5R                                --------------------------------------------------
MCHR1                               --------------------------------------------------
MCHR2                               --------------------------------------------------
MLNR                                --------------------------------------------------
MRGPRX1                             --------------------------------------------------
MRGPRX2                             --------------------------------------------------
MTNR1A                              --------------------------------------------------
MTNR1B                              --------------------------------------------------
NMBR                                --------------------------------------------------
NMUR1                               --------------------------------------------------
NMUR2                               hfnkt---------------------------------------------
NPBWR1                              --------------------------------------------------
NPFFR1                              regpgcshlpltipawdi--------------------------------
NPFFR2                              ssei----------------------------------------------
OPRD1                               --------------------------------------------------
OPRK1                               --------------------------------------------------
OPRL1                               --------------------------------------------------
OPRM1                               --------------------------------------------------
OXGR1                               --------------------------------------------------
OXTR                                --------------------------------------------------
P2RY1                               --------------------------------------------------
P2RY10                              --------------------------------------------------
P2RY11                              --------------------------------------------------
P2RY12                              --------------------------------------------------
P2RY13                              --------------------------------------------------
P2RY14                              --------------------------------------------------
P2RY2                               --------------------------------------------------
P2RY4                               --------------------------------------------------
P2RY6                               --------------------------------------------------
PRLHR                               --------------------------------------------------
PTAFR                               --------------------------------------------------
PTGDR                               --------------------------------------------------
PTGER1                              --------------------------------------------------
PTGER2                              --------------------------------------------------
PTGER3                              --------------------------------------------------
PTGER4                              nllpgvpgmglaqedttslrtlrisetsdssqgqdsesvllvdeaggsgr
PTGFR                               --------------------------------------------------
PTGIR                               skaeasvacslc--------------------------------------
S1PR1                               --------------------------------------------------
S1PR2                               --------------------------------------------------
S1PR3                               --------------------------------------------------
S1PR5                               tlvsepaad-----------------------------------------
SSTR1                               --------------------------------------------------
SSTR2                               --------------------------------------------------
SSTR3                               qqllpqeastgeksstmrisyl----------------------------
SSTR4                               --------------------------------------------------
SSTR5                               --------------------------------------------------
TACR1                               rsdsktmtesfsfssnvls-------------------------------
TACR2                               ptkthvei------------------------------------------
TACR3                               srrnsksasatssfisspytsvdeys------------------------
TBXA2R                              --------------------------------------------------
UTS2R                               --------------------------------------------------

7tm_1:B/W                           ---------------------------------------
7tm_1:SS                            ---------------------------------------
7tm_1:Seq                           ---------------------------------------
                                    ---------------------------------------
ADORA1                              ---------------------------------------
ADORA2A                             ---------------------------------------
ADORA2B                             ---------------------------------------
ADORA3                              ---------------------------------------
ADRA1A                              sengeev--------------------------------
ADRA1B                              pespgtdggasnggceaaadvangqpgfksnmplapgqf
ADRA1D                              rseveavslgvphevaegatcqayeladysnlretdi--
ADRA2A                              ---------------------------------------
ADRA2B                              ---------------------------------------
ADRA2C                              ---------------------------------------
ADRB1                               ---------------------------------------
ADRB2                               ---------------------------------------
ADRB3                               ---------------------------------------
AGTR1                               ---------------------------------------
APLNR                               ---------------------------------------
AVPR1A                              ---------------------------------------
AVPR1B                              ---------------------------------------
AVPR2                               ---------------------------------------
BDKRB1                              ---------------------------------------
BDKRB2                              ---------------------------------------
CCKAR                               ---------------------------------------
CCKBR                               ---------------------------------------
CHRM1                               ---------------------------------------
CHRM2                               ---------------------------------------
CHRM3                               ---------------------------------------
CHRM4                               ---------------------------------------
CHRM5                               ---------------------------------------
CNR1                                ---------------------------------------
CNR2                                ---------------------------------------
CYSLTR1                             ---------------------------------------
CYSLTR2                             ---------------------------------------
DRD1                                ---------------------------------------
DRD2                                ---------------------------------------
DRD3                                ---------------------------------------
DRD4                                ---------------------------------------
DRD5                                ---------------------------------------
EDNRA                               ---------------------------------------
EDNRB                               ---------------------------------------
F2R                                 ---------------------------------------
F2RL1                               ---------------------------------------
F2RL2                               ---------------------------------------
F2RL3                               ---------------------------------------
FFAR1                               ---------------------------------------
FFAR2                               ---------------------------------------
FFAR3                               ---------------------------------------
FFAR4                               ---------------------------------------
FPR1                                ---------------------------------------
FPR2                                ---------------------------------------
GALR1                               ---------------------------------------
GALR2                               ---------------------------------------
GALR3                               ---------------------------------------
GHSR                                ---------------------------------------
GNRHR                               ---------------------------------------
GPR119                              ---------------------------------------
GPR132                              ---------------------------------------
GPR17                               ---------------------------------------
GPR174                              ---------------------------------------
GPR183                              ---------------------------------------
GPR34                               ---------------------------------------
GPR35                               ---------------------------------------
GPR55                               ---------------------------------------
GPR84                               ---------------------------------------
GRPR                                ---------------------------------------
HCRTR1                              ---------------------------------------
HCRTR2                              ---------------------------------------
HRH1                                ---------------------------------------
HRH2                                ---------------------------------------
HRH3                                ---------------------------------------
HRH4                                ---------------------------------------
HTR1A                               ---------------------------------------
HTR1B                               ---------------------------------------
HTR1D                               ---------------------------------------
HTR1E                               ---------------------------------------
HTR1F                               ---------------------------------------
HTR2A                               ---------------------------------------
HTR2B                               ---------------------------------------
HTR2C                               ---------------------------------------
HTR4                                ---------------------------------------
HTR6                                ---------------------------------------
HTR7                                ---------------------------------------
KISS1R                              ---------------------------------------
LPAR1                               ---------------------------------------
LPAR2                               ---------------------------------------
LPAR3                               ---------------------------------------
LPAR4                               ---------------------------------------
LPAR5                               ---------------------------------------
LPAR6                               ---------------------------------------
LTB4R                               ---------------------------------------
LTB4R2                              ---------------------------------------
MC1R                                ---------------------------------------
MC3R                                ---------------------------------------
MC4R                                ---------------------------------------
MC5R                                ---------------------------------------
MCHR1                               ---------------------------------------
MCHR2                               ---------------------------------------
MLNR                                ---------------------------------------
MRGPRX1                             ---------------------------------------
MRGPRX2                             ---------------------------------------
MTNR1A                              ---------------------------------------
MTNR1B                              ---------------------------------------
NMBR                                ---------------------------------------
NMUR1                               ---------------------------------------
NMUR2                               ---------------------------------------
NPBWR1                              ---------------------------------------
NPFFR1                              ---------------------------------------
NPFFR2                              ---------------------------------------
OPRD1                               ---------------------------------------
OPRK1                               ---------------------------------------
OPRL1                               ---------------------------------------
OPRM1                               ---------------------------------------
OXGR1                               ---------------------------------------
OXTR                                ---------------------------------------
P2RY1                               ---------------------------------------
P2RY10                              ---------------------------------------
P2RY11                              ---------------------------------------
P2RY12                              ---------------------------------------
P2RY13                              ---------------------------------------
P2RY14                              ---------------------------------------
P2RY2                               ---------------------------------------
P2RY4                               ---------------------------------------
P2RY6                               ---------------------------------------
PRLHR                               ---------------------------------------
PTAFR                               ---------------------------------------
PTGDR                               ---------------------------------------
PTGER1                              ---------------------------------------
PTGER2                              ---------------------------------------
PTGER3                              ---------------------------------------
PTGER4                              agpapkgsslqvtfpsetlnlsekci-------------
PTGFR                               ---------------------------------------
PTGIR                               ---------------------------------------
S1PR1                               ---------------------------------------
S1PR2                               ---------------------------------------
S1PR3                               ---------------------------------------
S1PR5                               ---------------------------------------
SSTR1                               ---------------------------------------
SSTR2                               ---------------------------------------
SSTR3                               ---------------------------------------
SSTR4                               ---------------------------------------
SSTR5                               ---------------------------------------
TACR1                               ---------------------------------------
TACR2                               ---------------------------------------
TACR3                               ---------------------------------------
TBXA2R                              ---------------------------------------
UTS2R                               ---------------------------------------
