# Supplementary material for: PRECOG: PREdicting COupling probabilities of G-protein coupled receptors
Source: Nucleic Acids Res. 2019 May 30;47(W1):W395–401. doi: 10.1093/nar/gkz392 (PMC6602504; doi:10.1093/nar/gkz392)
Supplement: gkz392_Supplemental_Files [file gkz392_supplemental_files.zip › Dataset_S2_GPCR_classA_IUPHAR_testonly.aln]

CLUSTAL X (1.81) multiple sequence alignment


7tm_1:B/W                           --------------------------------------------------
7tm_1:SS                            --------------------------------------------------
7tm_1:Seq                           --------------------------------------------------
                                    --------------------------------------------------
AGTR2                               --------------------------------------------------
BRS3                                --------------------------------------------------
C3AR1                               --------------------------------------------------
C5AR1                               --------------------------------------------------
C5AR2                               --------------------------------------------------
CCR1                                --------------------------------------------------
CCR10                               --------------------------------------------------
CCR2                                --------------------------------------------------
CCR3                                --------------------------------------------------
CCR4                                --------------------------------------------------
CCR5                                --------------------------------------------------
CCR6                                --------------------------------------------------
CCR7                                --------------------------------------------------
CCR8                                --------------------------------------------------
CCR9                                --------------------------------------------------
CMKLR1                              --------------------------------------------------
CX3CR1                              --------------------------------------------------
CXCR1                               --------------------------------------------------
CXCR2                               --------------------------------------------------
CXCR3                               --------------------------------------------------
CXCR4                               --------------------------------------------------
CXCR5                               --------------------------------------------------
CXCR6                               --------------------------------------------------
FPR3                                --------------------------------------------------
FSHR                                --------------------------------------------------
GPBAR1                              --------------------------------------------------
GPER1                               --------------------------------------------------
GPR101                              --------------------------------------------------
GPR12                               --------------------------------------------------
GPR139                              --------------------------------------------------
GPR18                               --------------------------------------------------
GPR20                               --------------------------------------------------
GPR21                               --------------------------------------------------
GPR22                               --------------------------------------------------
GPR26                               --------------------------------------------------
GPR27                               --------------------------------------------------
GPR3                                --------------------------------------------------
GPR31                               --------------------------------------------------
GPR33                               --------------------------------------------------
GPR37                               --------------------------------------------------
GPR37L1                             --------------------------------------------------
GPR39                               --------------------------------------------------
GPR4                                --------------------------------------------------
GPR42                               --------------------------------------------------
GPR6                                --------------------------------------------------
GPR61                               --------------------------------------------------
GPR65                               --------------------------------------------------
GPR68                               --------------------------------------------------
GPR75                               --------------------------------------------------
GPR78                               --------------------------------------------------
HCAR1                               --------------------------------------------------
HCAR2                               --------------------------------------------------
HCAR3                               --------------------------------------------------
HTR5A                               --------------------------------------------------
LGR4                                mpgplgllcflalgllgsagpsgaapplcaapcscdgdrrvdcsgkglta
LHCGR                               --------------------------------------------------
MAS1                                --------------------------------------------------
MC2R                                --------------------------------------------------
MRGPRD                              --------------------------------------------------
MRGPRX3                             --------------------------------------------------
MRGPRX4                             --------------------------------------------------
NPBWR2                              --------------------------------------------------
NPSR1                               --------------------------------------------------
NPY1R                               --------------------------------------------------
NPY2R                               --------------------------------------------------
NPY4R                               --------------------------------------------------
NPY5R                               --------------------------------------------------
NTSR1                               --------------------------------------------------
NTSR2                               --------------------------------------------------
OPN4                                --------------------------------------------------
OPN5                                --------------------------------------------------
OXER1                               --------------------------------------------------
PROKR1                              --------------------------------------------------
PROKR2                              --------------------------------------------------
PTGDR2                              --------------------------------------------------
QRFPR                               --------------------------------------------------
RXFP1                               --------------------------------------------------
RXFP2                               --------------------------------------------------
RXFP3                               --------------------------------------------------
RXFP4                               --------------------------------------------------
S1PR4                               --------------------------------------------------
SUCNR1                              --------------------------------------------------
TAAR1                               --------------------------------------------------
TAAR2                               --------------------------------------------------
TRHR                                --------------------------------------------------
TSHR                                --------------------------------------------------
XCR1                                --------------------------------------------------

7tm_1:B/W                           --------------------------------------------------
7tm_1:SS                            --------------------------------------------------
7tm_1:Seq                           --------------------------------------------------
                                    --------------------------------------------------
AGTR2                               --------------------------------------------------
BRS3                                --------------------------------------------------
C3AR1                               --------------------------------------------------
C5AR1                               --------------------------------------------------
C5AR2                               --------------------------------------------------
CCR1                                --------------------------------------------------
CCR10                               --------------------------------------------------
CCR2                                --------------------------------------------------
CCR3                                --------------------------------------------------
CCR4                                --------------------------------------------------
CCR5                                --------------------------------------------------
CCR6                                --------------------------------------------------
CCR7                                --------------------------------------------------
CCR8                                --------------------------------------------------
CCR9                                --------------------------------------------------
CMKLR1                              --------------------------------------------------
CX3CR1                              --------------------------------------------------
CXCR1                               --------------------------------------------------
CXCR2                               --------------------------------------------------
CXCR3                               --------------------------------------------------
CXCR4                               --------------------------------------------------
CXCR5                               --------------------------------------------------
CXCR6                               --------------------------------------------------
FPR3                                --------------------------------------------------
FSHR                                --------------------------------------------------
GPBAR1                              --------------------------------------------------
GPER1                               --------------------------------------------------
GPR101                              --------------------------------------------------
GPR12                               --------------------------------------------------
GPR139                              --------------------------------------------------
GPR18                               --------------------------------------------------
GPR20                               --------------------------------------------------
GPR21                               --------------------------------------------------
GPR22                               --------------------------------------------------
GPR26                               --------------------------------------------------
GPR27                               --------------------------------------------------
GPR3                                --------------------------------------------------
GPR31                               --------------------------------------------------
GPR33                               --------------------------------------------------
GPR37                               --------------------------------------------------
GPR37L1                             --------------------------------------------------
GPR39                               --------------------------------------------------
GPR4                                --------------------------------------------------
GPR42                               --------------------------------------------------
GPR6                                --------------------------------------------------
GPR61                               --------------------------------------------------
GPR65                               --------------------------------------------------
GPR68                               --------------------------------------------------
GPR75                               --------------------------------------------------
GPR78                               --------------------------------------------------
HCAR1                               --------------------------------------------------
HCAR2                               --------------------------------------------------
HCAR3                               --------------------------------------------------
HTR5A                               --------------------------------------------------
LGR4                                vpeglsaftqaldismnnitqlpedafknfpfleelqlagndlsfihpka
LHCGR                               --------------------------------------------------
MAS1                                --------------------------------------------------
MC2R                                --------------------------------------------------
MRGPRD                              --------------------------------------------------
MRGPRX3                             --------------------------------------------------
MRGPRX4                             --------------------------------------------------
NPBWR2                              --------------------------------------------------
NPSR1                               --------------------------------------------------
NPY1R                               --------------------------------------------------
NPY2R                               --------------------------------------------------
NPY4R                               --------------------------------------------------
NPY5R                               --------------------------------------------------
NTSR1                               --------------------------------------------------
NTSR2                               --------------------------------------------------
OPN4                                --------------------------------------------------
OPN5                                --------------------------------------------------
OXER1                               --------------------------------------------------
PROKR1                              --------------------------------------------------
PROKR2                              --------------------------------------------------
PTGDR2                              --------------------------------------------------
QRFPR                               --------------------------------------------------
RXFP1                               --------------------------------------------------
RXFP2                               --------------------------------------------------
RXFP3                               --------------------------------------------------
RXFP4                               --------------------------------------------------
S1PR4                               --------------------------------------------------
SUCNR1                              --------------------------------------------------
TAAR1                               --------------------------------------------------
TAAR2                               --------------------------------------------------
TRHR                                --------------------------------------------------
TSHR                                --------------------------------------------------
XCR1                                --------------------------------------------------

7tm_1:B/W                           --------------------------------------------------
7tm_1:SS                            --------------------------------------------------
7tm_1:Seq                           --------------------------------------------------
                                    --------------------------------------------------
AGTR2                               --------------------------------------------------
BRS3                                --------------------------------------------------
C3AR1                               --------------------------------------------------
C5AR1                               --------------------------------------------------
C5AR2                               --------------------------------------------------
CCR1                                --------------------------------------------------
CCR10                               --------------------------------------------------
CCR2                                --------------------------------------------------
CCR3                                --------------------------------------------------
CCR4                                --------------------------------------------------
CCR5                                --------------------------------------------------
CCR6                                --------------------------------------------------
CCR7                                --------------------------------------------------
CCR8                                --------------------------------------------------
CCR9                                --------------------------------------------------
CMKLR1                              --------------------------------------------------
CX3CR1                              --------------------------------------------------
CXCR1                               --------------------------------------------------
CXCR2                               --------------------------------------------------
CXCR3                               --------------------------------------------------
CXCR4                               --------------------------------------------------
CXCR5                               --------------------------------------------------
CXCR6                               --------------------------------------------------
FPR3                                --------------------------------------------------
FSHR                                --------------------------------------------------
GPBAR1                              --------------------------------------------------
GPER1                               --------------------------------------------------
GPR101                              --------------------------------------------------
GPR12                               --------------------------------------------------
GPR139                              --------------------------------------------------
GPR18                               --------------------------------------------------
GPR20                               --------------------------------------------------
GPR21                               --------------------------------------------------
GPR22                               --------------------------------------------------
GPR26                               --------------------------------------------------
GPR27                               --------------------------------------------------
GPR3                                --------------------------------------------------
GPR31                               --------------------------------------------------
GPR33                               --------------------------------------------------
GPR37                               --------------------------------------------------
GPR37L1                             --------------------------------------------------
GPR39                               --------------------------------------------------
GPR4                                --------------------------------------------------
GPR42                               --------------------------------------------------
GPR6                                --------------------------------------------------
GPR61                               --------------------------------------------------
GPR65                               --------------------------------------------------
GPR68                               --------------------------------------------------
GPR75                               --------------------------------------------------
GPR78                               --------------------------------------------------
HCAR1                               --------------------------------------------------
HCAR2                               --------------------------------------------------
HCAR3                               --------------------------------------------------
HTR5A                               --------------------------------------------------
LGR4                                lsglkelkvltlqnnqlktvpseairglsalqslrldanhitsvpedsfe
LHCGR                               --------------------------------------------------
MAS1                                --------------------------------------------------
MC2R                                --------------------------------------------------
MRGPRD                              --------------------------------------------------
MRGPRX3                             --------------------------------------------------
MRGPRX4                             --------------------------------------------------
NPBWR2                              --------------------------------------------------
NPSR1                               --------------------------------------------------
NPY1R                               --------------------------------------------------
NPY2R                               --------------------------------------------------
NPY4R                               --------------------------------------------------
NPY5R                               --------------------------------------------------
NTSR1                               --------------------------------------------------
NTSR2                               --------------------------------------------------
OPN4                                --------------------------------------------------
OPN5                                --------------------------------------------------
OXER1                               --------------------------------------------------
PROKR1                              --------------------------------------------------
PROKR2                              --------------------------------------------------
PTGDR2                              --------------------------------------------------
QRFPR                               --------------------------------------------------
RXFP1                               ----------------------------------mtsgsvffyilifgky
RXFP2                               ------------------------mivflvfkhlfslrlitmffllhfiv
RXFP3                               --------------------------------------------------
RXFP4                               --------------------------------------------------
S1PR4                               --------------------------------------------------
SUCNR1                              --------------------------------------------------
TAAR1                               --------------------------------------------------
TAAR2                               --------------------------------------------------
TRHR                                --------------------------------------------------
TSHR                                -------------------------mrpadllqlvllldlprdlggmgcs
XCR1                                --------------------------------------------------

7tm_1:B/W                           --------------------------------------------------
7tm_1:SS                            --------------------------------------------------
7tm_1:Seq                           --------------------------------------------------
                                    --------------------------------------------------
AGTR2                               --------------------------------------------------
BRS3                                --------------------------------------------------
C3AR1                               --------------------------------------------------
C5AR1                               --------------------------------------------------
C5AR2                               --------------------------------------------------
CCR1                                --------------------------------------------------
CCR10                               --------------------------------------------------
CCR2                                --------------------------------------------------
CCR3                                --------------------------------------------------
CCR4                                --------------------------------------------------
CCR5                                --------------------------------------------------
CCR6                                --------------------------------------------------
CCR7                                --------------------------------------------------
CCR8                                --------------------------------------------------
CCR9                                --------------------------------------------------
CMKLR1                              --------------------------------------------------
CX3CR1                              --------------------------------------------------
CXCR1                               --------------------------------------------------
CXCR2                               --------------------------------------------------
CXCR3                               --------------------------------------------------
CXCR4                               --------------------------------------------------
CXCR5                               --------------------------------------------------
CXCR6                               --------------------------------------------------
FPR3                                --------------------------------------------------
FSHR                                ---------------------------malllvsllaflslgsgchhric
GPBAR1                              --------------------------------------------------
GPER1                               --------------------------------------------------
GPR101                              --------------------------------------------------
GPR12                               --------------------------------------------------
GPR139                              --------------------------------------------------
GPR18                               --------------------------------------------------
GPR20                               --------------------------------------------------
GPR21                               --------------------------------------------------
GPR22                               --------------------------------------------------
GPR26                               --------------------------------------------------
GPR27                               --------------------------------------------------
GPR3                                --------------------------------------------------
GPR31                               --------------------------------------------------
GPR33                               --------------------------------------------------
GPR37                               --------------------------------------------------
GPR37L1                             --------------------------------------------------
GPR39                               --------------------------------------------------
GPR4                                --------------------------------------------------
GPR42                               --------------------------------------------------
GPR6                                --------------------------------------------------
GPR61                               --------------------------------------------------
GPR65                               --------------------------------------------------
GPR68                               --------------------------------------------------
GPR75                               --------------------------------------------------
GPR78                               --------------------------------------------------
HCAR1                               --------------------------------------------------
HCAR2                               --------------------------------------------------
HCAR3                               --------------------------------------------------
HTR5A                               --------------------------------------------------
LGR4                                glvqlrhlwlddnsltevpvhplsnlptlqaltlalnkissipdfaftnl
LHCGR                               ------------------------------mkqrfsalqllklllllqpp
MAS1                                --------------------------------------------------
MC2R                                --------------------------------------------------
MRGPRD                              --------------------------------------------------
MRGPRX3                             --------------------------------------------------
MRGPRX4                             --------------------------------------------------
NPBWR2                              --------------------------------------------------
NPSR1                               --------------------------------------------------
NPY1R                               --------------------------------------------------
NPY2R                               --------------------------------------------------
NPY4R                               --------------------------------------------------
NPY5R                               --------------------------------------------------
NTSR1                               --------------------------------------------------
NTSR2                               --------------------------------------------------
OPN4                                --------------------------------------------------
OPN5                                --------------------------------------------------
OXER1                               --------------------------------------------------
PROKR1                              --------------------------------------------------
PROKR2                              --------------------------------------------------
PTGDR2                              --------------------------------------------------
QRFPR                               --------------------------------------------------
RXFP1                               fshgggqdvkcslgyfpcgnitkclpqllhcngvddcgnqadedncgdnn
RXFP2                               linvkdfaltqgsmitpscqkgyfpcgnltkclprafhcdgkddcgngad
RXFP3                               --------------------------------------------------
RXFP4                               --------------------------------------------------
S1PR4                               --------------------------------------------------
SUCNR1                              --------------------------------------------------
TAAR1                               --------------------------------------------------
TAAR2                               --------------------------------------------------
TRHR                                --------------------------------------------------
TSHR                                sppcechqeedfrvtckdiqripslppstqtlkliethlrtipshafsnl
XCR1                                --------------------------------------------------

7tm_1:B/W                           --------------------------------------------------
7tm_1:SS                            --------------------------------------------------
7tm_1:Seq                           --------------------------------------------------
                                    --------------------------------------------------
AGTR2                               --------------------------------------------------
BRS3                                --------------------------------------------------
C3AR1                               --------------------------------------------------
C5AR1                               --------------------------------------------------
C5AR2                               --------------------------------------------------
CCR1                                --------------------------------------------------
CCR10                               --------------------------------------------------
CCR2                                --------------------------------------------------
CCR3                                --------------------------------------------------
CCR4                                --------------------------------------------------
CCR5                                --------------------------------------------------
CCR6                                --------------------------------------------------
CCR7                                --------------------------------------------------
CCR8                                --------------------------------------------------
CCR9                                --------------------------------------------------
CMKLR1                              --------------------------------------------------
CX3CR1                              --------------------------------------------------
CXCR1                               --------------------------------------------------
CXCR2                               --------------------------------------------------
CXCR3                               --------------------------------------------------
CXCR4                               --------------------------------------------------
CXCR5                               --------------------------------------------------
CXCR6                               --------------------------------------------------
FPR3                                --------------------------------------------------
FSHR                                hcsnrvflcqeskvteipsdlprnaielrfvltklrviqkgafsgfgdle
GPBAR1                              --------------------------------------------------
GPER1                               --------------------------------------------------
GPR101                              --------------------------------------------------
GPR12                               --------------------------------------------------
GPR139                              --------------------------------------------------
GPR18                               --------------------------------------------------
GPR20                               --------------------------------------------------
GPR21                               --------------------------------------------------
GPR22                               --------------------------------------------------
GPR26                               --------------------------------------------------
GPR27                               --------------------------------------------------
GPR3                                --------------------------------------------------
GPR31                               --------------------------------------------------
GPR33                               --------------------------------------------------
GPR37                               --------------------------------------------------
GPR37L1                             --------------------------------------------------
GPR39                               --------------------------------------------------
GPR4                                --------------------------------------------------
GPR42                               --------------------------------------------------
GPR6                                --------------------------------------------------
GPR61                               --------------------------------------------------
GPR65                               --------------------------------------------------
GPR68                               --------------------------------------------------
GPR75                               --------------------------------------------------
GPR78                               --------------------------------------------------
HCAR1                               --------------------------------------------------
HCAR2                               --------------------------------------------------
HCAR3                               --------------------------------------------------
HTR5A                               --------------------------------------------------
LGR4                                sslvvlhlhnnkirslsqhcfdgldnletldlnynnlgefpqaikalpsl
LHCGR                               lpralrealcpepcncvpdgalrcpgptagltrlslaylpvkvipsqafr
MAS1                                --------------------------------------------------
MC2R                                --------------------------------------------------
MRGPRD                              --------------------------------------------------
MRGPRX3                             --------------------------------------------------
MRGPRX4                             --------------------------------------------------
NPBWR2                              --------------------------------------------------
NPSR1                               --------------------------------------------------
NPY1R                               --------------------------------------------------
NPY2R                               --------------------------------------------------
NPY4R                               --------------------------------------------------
NPY5R                               --------------------------------------------------
NTSR1                               --------------------------------------------------
NTSR2                               --------------------------------------------------
OPN4                                --------------------------------------------------
OPN5                                --------------------------------------------------
OXER1                               --------------------------------------------------
PROKR1                              --------------------------------------------------
PROKR2                              --------------------------------------------------
PTGDR2                              --------------------------------------------------
QRFPR                               --------------------------------------------------
RXFP1                               gwslqfdkyfasyykmtsqypfeaetpeclvgsvpvqclcqgleldcdet
RXFP2                               eencgdtsgwatifgtvhgnansvaltqecflkqypqccdcketelecvn
RXFP3                               --------------------------------------------------
RXFP4                               --------------------------------------------------
S1PR4                               --------------------------------------------------
SUCNR1                              --------------------------------------------------
TAAR1                               --------------------------------------------------
TAAR2                               --------------------------------------------------
TRHR                                --------------------------------------------------
TSHR                                pnisriyvsidvtlqqleshsfynlskvthieirntrnltyidpdalkel
XCR1                                --------------------------------------------------

7tm_1:B/W                           --------------------------------------------------
7tm_1:SS                            --------------------------------------------------
7tm_1:Seq                           --------------------------------------------------
                                    --------------------------------------------------
AGTR2                               --------------------------------------------------
BRS3                                --------------------------------------------------
C3AR1                               --------------------------------------------------
C5AR1                               --------------------------------------------------
C5AR2                               --------------------------------------------------
CCR1                                --------------------------------------------------
CCR10                               --------------------------------------------------
CCR2                                --------------------------------------------------
CCR3                                --------------------------------------------------
CCR4                                --------------------------------------------------
CCR5                                --------------------------------------------------
CCR6                                --------------------------------------------------
CCR7                                --------------------------------------------------
CCR8                                --------------------------------------------------
CCR9                                --------------------------------------------------
CMKLR1                              --------------------------------------------------
CX3CR1                              --------------------------------------------------
CXCR1                               --------------------------------------------------
CXCR2                               --------------------------------------------------
CXCR3                               --------------------------------------------------
CXCR4                               --------------------------------------------------
CXCR5                               --------------------------------------------------
CXCR6                               --------------------------------------------------
FPR3                                --------------------------------------------------
FSHR                                kieisqndvlevieadvfsnlpklheiriekannllyinpeafqnlpnlq
GPBAR1                              --------------------------------------------------
GPER1                               --------------------------------------------------
GPR101                              --------------------------------------------------
GPR12                               --------------------------------------------------
GPR139                              --------------------------------------------------
GPR18                               --------------------------------------------------
GPR20                               --------------------------------------------------
GPR21                               --------------------------------------------------
GPR22                               --------------------------------------------------
GPR26                               --------------------------------------------------
GPR27                               --------------------------------------------------
GPR3                                --------------------------------------------------
GPR31                               --------------------------------------------------
GPR33                               --------------------------------------------------
GPR37                               ----------------------------mrapgallarmsrlllllllkv
GPR37L1                             --------------------------------------------------
GPR39                               --------------------------------------------------
GPR4                                --------------------------------------------------
GPR42                               --------------------------------------------------
GPR6                                --------------------------------------------------
GPR61                               --------------------------------------------------
GPR65                               --------------------------------------------------
GPR68                               --------------------------------------------------
GPR75                               --------------------------------------------------
GPR78                               --------------------------------------------------
HCAR1                               --------------------------------------------------
HCAR2                               --------------------------------------------------
HCAR3                               --------------------------------------------------
HTR5A                               --------------------------------------------------
LGR4                                kelgfhsnsisvipdgafdgnpllrtihlydnplsfvgnsafhnlsdlhs
LHCGR                               glnevikieisqidslerieanafdnllnlseiliqntknlryiepgafi
MAS1                                --------------------------------------------------
MC2R                                --------------------------------------------------
MRGPRD                              --------------------------------------------------
MRGPRX3                             --------------------------------------------------
MRGPRX4                             --------------------------------------------------
NPBWR2                              --------------------------------------------------
NPSR1                               --------------------------------------------------
NPY1R                               --------------------------------------------------
NPY2R                               --------------------------------------------------
NPY4R                               --------------------------------------------------
NPY5R                               --------------------------------------------------
NTSR1                               --------------------------------------------------
NTSR2                               --------------------------------------------------
OPN4                                --------------------------------------------------
OPN5                                --------------------------------------------------
OXER1                               --------------------------------------------------
PROKR1                              --------------------------------------------------
PROKR2                              --------------------------------------------------
PTGDR2                              --------------------------------------------------
QRFPR                               --------------------------------------------------
RXFP1                               nlravpsvssnvtamslqwnlirklppdcfknyhdlqklylqnnkitsis
RXFP2                               gdlksvpmisnnvtllslkknkihslpdkvfikytklkkiflqhncirhi
RXFP3                               --------------------------------------------------
RXFP4                               --------------------------------------------------
S1PR4                               --------------------------------------------------
SUCNR1                              --------------------------------------------------
TAAR1                               --------------------------------------------------
TAAR2                               --------------------------------------------------
TRHR                                --------------------------------------------------
TSHR                                pllkflgifntglkmfpdltkvystdiffileitdnpymtsipvnafqgl
XCR1                                --------------------------------------------------

7tm_1:B/W                           --------------------------------------------------
7tm_1:SS                            --------------------------------------------------
7tm_1:Seq                           --------------------------------------------------
                                    --------------------------------------------------
AGTR2                               --------------------------------------------------
BRS3                                --------------------------------------------------
C3AR1                               --------------------------------------------------
C5AR1                               --------------------------------------------------
C5AR2                               --------------------------------------------------
CCR1                                --------------------------------------------------
CCR10                               --------------------------------------------------
CCR2                                --------------------------------------------------
CCR3                                --------------------------------------------------
CCR4                                --------------------------------------------------
CCR5                                --------------------------------------------------
CCR6                                --------------------------------------------------
CCR7                                --------------------------------------------------
CCR8                                --------------------------------------------------
CCR9                                --------------------------------------------------
CMKLR1                              --------------------------------------------------
CX3CR1                              --------------------------------------------------
CXCR1                               --------------------------------------------------
CXCR2                               --------------------------------------------------
CXCR3                               --------------------------------------------------
CXCR4                               --------------------------------------------------
CXCR5                               --------------------------------------------------
CXCR6                               --------------------------------------------------
FPR3                                --------------------------------------------------
FSHR                                yllisntgikhlpdvhkihslqkvlldiqdninihtiernsfvglsfesv
GPBAR1                              --------------------------------------------------
GPER1                               --------------------------------------------------
GPR101                              --------------------------------------------------
GPR12                               --------------------------------------------------
GPR139                              --------------------------------------------------
GPR18                               --------------------------------------------------
GPR20                               --------------------------------------------------
GPR21                               --------------------------------------------------
GPR22                               --------------------------------------------------
GPR26                               --------------------------------------------------
GPR27                               --------------------------------------------------
GPR3                                --------------------------------------------------
GPR31                               --------------------------------------------------
GPR33                               --------------------------------------------------
GPR37                               sassalgvapasrnetclgescaptviqrrgrdawgpgnsardvlrarap
GPR37L1                             --------------------------------------------------
GPR39                               --------------------------------------------------
GPR4                                --------------------------------------------------
GPR42                               --------------------------------------------------
GPR6                                --------------------------------------------------
GPR61                               --------------------------------------------------
GPR65                               --------------------------------------------------
GPR68                               --------------------------------------------------
GPR75                               --------------------------------------------------
GPR78                               --------------------------------------------------
HCAR1                               --------------------------------------------------
HCAR2                               --------------------------------------------------
HCAR3                               --------------------------------------------------
HTR5A                               --------------------------------------------------
LGR4                                lvirgasmvqqfpnltgtvhlesltltgtkissipnnlcqeqkmlrtldl
LHCGR                               nlprlkylsicntgirkfpdvtkvfssesnfileicdnlhittipgnafq
MAS1                                --------------------------------------------------
MC2R                                --------------------------------------------------
MRGPRD                              --------------------------------------------------
MRGPRX3                             --------------------------------------------------
MRGPRX4                             --------------------------------------------------
NPBWR2                              --------------------------------------------------
NPSR1                               --------------------------------------------------
NPY1R                               --------------------------------------------------
NPY2R                               --------------------------------------------------
NPY4R                               --------------------------------------------------
NPY5R                               --------------------------------------------------
NTSR1                               --------------------------------------------------
NTSR2                               --------------------------------------------------
OPN4                                --------------------------------------------------
OPN5                                --------------------------------------------------
OXER1                               --------------------------------------------------
PROKR1                              --------------------------------------------------
PROKR2                              --------------------------------------------------
PTGDR2                              --------------------------------------------------
QRFPR                               --------------------------------------------------
RXFP1                               iyafrglnsltklylshnritflkpgvfedlhrlewliiednhlsrispp
RXFP2                               srkaffglcnlqilylnhncittlrpgifkdlhqltwlilddnpitrisq
RXFP3                               --------------------------------------------------
RXFP4                               --------------------------------------------------
S1PR4                               --------------------------------------------------
SUCNR1                              --------------------------------------------------
TAAR1                               --------------------------------------------------
TAAR2                               --------------------------------------------------
TRHR                                --------------------------------------------------
TSHR                                cnetltlklynngftsvqgyafngtkldavylnknkyltvidkdafggvy
XCR1                                --------------------------------------------------

7tm_1:B/W                           --------------------------------------------------
7tm_1:SS                            --------------------------------------------------
7tm_1:Seq                           --------------------------------------------------
                                    --------------------------------------------------
AGTR2                               --------------------------------------------------
BRS3                                --------------------------------------------------
C3AR1                               --------------------------------------------------
C5AR1                               --------------------------------------------------
C5AR2                               --------------------------------------------------
CCR1                                --------------------------------------------------
CCR10                               --------------------------------------------------
CCR2                                --------------------------------------------------
CCR3                                --------------------------------------------------
CCR4                                --------------------------------------------------
CCR5                                --------------------------------------------------
CCR6                                --------------------------------------------------
CCR7                                --------------------------------------------------
CCR8                                --------------------------------------------------
CCR9                                --------------------------------------------------
CMKLR1                              --------------------------------------------------
CX3CR1                              --------------------------------------------------
CXCR1                               --------------------------------------------------
CXCR2                               --------------------------------------------------
CXCR3                               --------------------------------------------------
CXCR4                               --------------------------------------------------
CXCR5                               --------------------------------------------------
CXCR6                               --------------------------------------------------
FPR3                                --------------------------------------------------
FSHR                                ilwlnkngiqeihncafngtqldelnlsdnnnleelpndvfhgasgpvil
GPBAR1                              --------------------------------------------------
GPER1                               --------------------------------------------------
GPR101                              --------------------------------------------------
GPR12                               --------------------------------------------------
GPR139                              --------------------------------------------------
GPR18                               --------------------------------------------------
GPR20                               --------------------------------------------------
GPR21                               --------------------------------------------------
GPR22                               --------------------------------------------------
GPR26                               --------------------------------------------------
GPR27                               --------------------------------------------------
GPR3                                --------------------------------------------------
GPR31                               --------------------------------------------------
GPR33                               --------------------------------------------------
GPR37                               reeqgaaflagpswdlpaapgrdpaagrgaeasaagppgpptrppgpwrw
GPR37L1                             --------------------------------------------------
GPR39                               --------------------------------------------------
GPR4                                --------------------------------------------------
GPR42                               --------------------------------------------------
GPR6                                --------------------------------------------------
GPR61                               --------------------------------------------------
GPR65                               --------------------------------------------------
GPR68                               --------------------------------------------------
GPR75                               --------------------------------------------------
GPR78                               --------------------------------------------------
HCAR1                               --------------------------------------------------
HCAR2                               --------------------------------------------------
HCAR3                               --------------------------------------------------
HTR5A                               --------------------------------------------------
LGR4                                synnirdlpsfngchaleeislqrnqiyqikegtfqglislrildlsrnl
LHCGR                               gmnnesvtlklygngfeevqshafngttltslelkenvhlekmhngafrg
MAS1                                --------------------------------------------------
MC2R                                --------------------------------------------------
MRGPRD                              --------------------------------------------------
MRGPRX3                             --------------------------------------------------
MRGPRX4                             --------------------------------------------------
NPBWR2                              --------------------------------------------------
NPSR1                               --------------------------------------------------
NPY1R                               --------------------------------------------------
NPY2R                               --------------------------------------------------
NPY4R                               --------------------------------------------------
NPY5R                               --------------------------------------------------
NTSR1                               --------------------------------------------------
NTSR2                               --------------------------------------------------
OPN4                                --------------------------------------------------
OPN5                                --------------------------------------------------
OXER1                               --------------------------------------------------
PROKR1                              --------------------------------------------------
PROKR2                              --------------------------------------------------
PTGDR2                              --------------------------------------------------
QRFPR                               --------------------------------------------------
RXFP1                               tfyglnslillvlmnnvltrlpdkplcqhmprlhwldlegnhihnlrnlt
RXFP2                               rlftglnslfflsmvnnylealpkqmcaqmpqlnwvdlegnrikyltnst
RXFP3                               --------------------------------------------------
RXFP4                               --------------------------------------------------
S1PR4                               --------------------------------------------------
SUCNR1                              --------------------------------------------------
TAAR1                               --------------------------------------------------
TAAR2                               --------------------------------------------------
TRHR                                --------------------------------------------------
TSHR                                sgpslldvsqtsvtalpskglehlkeliarntwtlkklplslsflhltra
XCR1                                --------------------------------------------------

7tm_1:B/W                           --------------------------------------------------
7tm_1:SS                            --------------------------------------------------
7tm_1:Seq                           --------------------------------------------------
                                    --------------------------------------------------
AGTR2                               --------------------------------------------------
BRS3                                --------------------------------------------------
C3AR1                               --------------------------------------------------
C5AR1                               --------------------------------------------------
C5AR2                               --------------------------------------------------
CCR1                                --------------------------------------------------
CCR10                               --------------------------------------------------
CCR2                                --------------------------------------------------
CCR3                                --------------------------------------------------
CCR4                                --------------------------------------------------
CCR5                                --------------------------------------------------
CCR6                                --------------------------------------------------
CCR7                                --------------------------------------------------
CCR8                                --------------------------------------------------
CCR9                                --------------------------------------------------
CMKLR1                              --------------------------------------------------
CX3CR1                              --------------------------------------------------
CXCR1                               --------------------------------------------------
CXCR2                               --------------------------------------------------
CXCR3                               --------------------------------------------------
CXCR4                               --------------------------------------------------
CXCR5                               --------------------------------------------------
CXCR6                               --------------------------------------------------
FPR3                                --------------------------------------------------
FSHR                                disrtrihslpsyglenlkklrarstynlkklptleklvalmeasltyps
GPBAR1                              --------------------------------------------------
GPER1                               --------------------------------------------------
GPR101                              --------------------------------------------------
GPR12                               --------------------------------------------------
GPR139                              --------------------------------------------------
GPR18                               --------------------------------------------------
GPR20                               --------------------------------------------------
GPR21                               --------------------------------------------------
GPR22                               --------------------------------------------------
GPR26                               --------------------------------------------------
GPR27                               --------------------------------------------------
GPR3                                --------------------------------------------------
GPR31                               --------------------------------------------------
GPR33                               --------------------------------------------------
GPR37                               kgargqepsetlgrgnptalqlflqiseeeekgprgagisgrsqeqsvkt
GPR37L1                             ---------mrwlwplavslavilavglsrvsggaplhlgrhraetqeqq
GPR39                               --------------------------------------------------
GPR4                                --------------------------------------------------
GPR42                               --------------------------------------------------
GPR6                                --------------------------------------------------
GPR61                               --------------------------------------------------
GPR65                               --------------------------------------------------
GPR68                               --------------------------------------------------
GPR75                               --------------------------------------------------
GPR78                               --------------------------------------------------
HCAR1                               --------------------------------------------------
HCAR2                               --------------------------------------------------
HCAR3                               --------------------------------------------------
HTR5A                               --------------------------------------------------
LGR4                                iheihsrafatlgpitnldvsfneltsfpteglnglnqlklvgnfklkea
LHCGR                               atgpktldisstklqalpsyglesiqrliatssyslkklpsretfvnlle
MAS1                                --------------------------------------------------
MC2R                                --------------------------------------------------
MRGPRD                              --------------------------------------------------
MRGPRX3                             --------------------------------------------------
MRGPRX4                             --------------------------------------------------
NPBWR2                              --------------------------------------------------
NPSR1                               --------------------------------------------------
NPY1R                               --------------------------------------------------
NPY2R                               --------------------------------------------------
NPY4R                               --------------------------------------------------
NPY5R                               --------------------------------------------------
NTSR1                               --------------------------------------------------
NTSR2                               --------------------------------------------------
OPN4                                --------------------------------------------------
OPN5                                --------------------------------------------------
OXER1                               -----------------------------------------------mlc
PROKR1                              --------------------------------------------------
PROKR2                              --------------------------------------------------
PTGDR2                              --------------------------------------------------
QRFPR                               --------------------------------------------------
RXFP1                               fiscsnltvlvmrknkinhlnentfaplqkldeldlgsnkienlpplifk
RXFP2                               flscdsltvlflprnqigfvpektfsslknlgeldlssntitelsphlfk
RXFP3                               --------------------------------------------------
RXFP4                               --------------------------------------------------
S1PR4                               --------------------------------------------------
SUCNR1                              --------------------------------------------------
TAAR1                               --------------------------------------------------
TAAR2                               --------------------------------------------------
TRHR                                --------------------------------------------------
TSHR                                dlsypshccafknqkkirgileslmcnessmqslrqrksvnalnsplhqe
XCR1                                --------------------------------------------------

7tm_1:B/W                           --------------------------------------------------
7tm_1:SS                            --------------------------------------------------
7tm_1:Seq                           --------------------------------------------------
                                    --------------------------------------------------
AGTR2                               --------------------------------------------mkgnst
BRS3                                ------------------------------------------maqrqphs
C3AR1                               --------------------------------------------------
C5AR1                               --------------------------------------------------
C5AR2                               --------------------------------------------------
CCR1                                --------------------------------------------------
CCR10                               ------------------------------------------------mg
CCR2                                -----------------------------------------------mls
CCR3                                --------------------------------------------------
CCR4                                --------------------------------------------------
CCR5                                --------------------------------------------------
CCR6                                -------------------------------------------msgesmn
CCR7                                -------------------------------mdlgkpmksvlvvallvif
CCR8                                --------------------------------------------------
CCR9                                -----------------------------------------mtptdftsp
CMKLR1                              -------------------------------------------------m
CX3CR1                              --------------------------------------------------
CXCR1                               --------------------------------------------------
CXCR2                               -----------------------------------------medfnmesd
CXCR3                               ------------------------------------mvlevsdhqvlnda
CXCR4                               --------------------------------------------------
CXCR5                               --------------------------------------mnypltlemdle
CXCR6                               --------------------------------------------------
FPR3                                --------------------------------------------------
FSHR                                hccafanwrrqiselhpicnksilrqevdymtqargqrsslaednessys
GPBAR1                              --------------------------------------------------
GPER1                               ------------------------------mdvtsqargvglemypgtaq
GPR101                              --------------------------------------------------
GPR12                               ---------------------------------------------mnedl
GPR139                              --------------------------------------------------
GPR18                               --------------------------------------------------
GPR20                               -----------------------------------mpsvspagpsagavp
GPR21                               --------------------------------------------------
GPR22                               -----------------------------------------------mcf
GPR26                               --------------------------------------------------
GPR27                               --------------------------------------------------
GPR3                                -------------------------------------------------m
GPR31                               --------------------------------------------------
GPR33                               --------------------------------------------------
GPR37                               vpgasdlfywprragklqgshhkplsktanglaghegwtialpgralaqn
GPR37L1                             srskrgtedeeakgvqqyvpeewaeyprpihpaglqptkplvatspnpgk
GPR39                               ------------------------------------------------ma
GPR4                                --------------------------------------------------
GPR42                               --------------------------------------------------
GPR6                                -----------------mnasaaslndsqvvvvaaegaaaaataaggpdt
GPR61                               -----------------------------------------------mes
GPR65                               --------------------------------------------------
GPR68                               --------------------------------------------------
GPR75                               -----------------------------------------------mns
GPR78                               --------------------------------------------------
HCAR1                               --------------------------------------------------
HCAR2                               --------------------------------------------------
HCAR3                               --------------------------------------------------
HTR5A                               ------------------------------------------------md
LGR4                                laakdfvnlrslsvpyayqccafwgcdsyanlntednslqdhsvaqekgt
LHCGR                               atltypshccafrnlptkeqnfshsisenfskqcestvrkvnnktlyssm
MAS1                                --------------------------------------------------
MC2R                                --------------------------------------------------
MRGPRD                              --------------------------------------------------
MRGPRX3                             --------------------------------------------------
MRGPRX4                             --------------------------------------------------
NPBWR2                              --------------------------------------------mqaagh
NPSR1                               ----------------------------------------mpanftegsf
NPY1R                               -------------------------------------------------m
NPY2R                               ---------------------------------------mgpigaeaden
NPY4R                               ------------------------------------------------mn
NPY5R                               ------------------------------------------------md
NTSR1                               --------------------------mrlnssapgtpgtpaadpfqraqa
NTSR2                               --------------------------------------------------
OPN4                                -------------------mnppsgprvppsptqepscmatpappswwds
OPN5                                --------------------------------------------------
OXER1                               hrggqlivpiiplcpehscrgrrlqnllsgpwpkqpmelhnlsspspsls
PROKR1                              ---------------------------mettmgfmddnatntstsflsvl
PROKR2                              ------------------------------------maaqngntsftpnf
PTGDR2                              --------------------------------------------------
QRFPR                               --------------------------------------------mqalni
RXFP1                               dlkelsqlnlsynpiqkiqanqfdylvklkslslegieisniqqrmfrpl
RXFP2                               dlkllqklnlssnplmylhknqfeslkqlqsldlerieipnintrmfqpm
RXFP3                               --------mqmadaatiatmnkaaggdklaelfslvpdlleaantsgnas
RXFP4                               --------------------------------------------------
S1PR4                               -------------------------------------------mnatgtp
SUCNR1                              --------------------------------------------------
TAAR1                               --------------------------------------------------
TAAR2                               ----------------------------------------------mavs
TRHR                                --------------------------------------------------
TSHR                                yeenlgdsivgykekskfqdthnnahyyvffeeqedeiigfgqelknpqe
XCR1                                --------------------------------------------------

7tm_1:B/W                           --------------------------------------------------
7tm_1:SS                            --------------------------------------------------
7tm_1:Seq                           --------------------------------------------------
                                    --------------------------------------------------
AGTR2                               lattsknitsglhfglvnisgnnestlncsqkpsdkhldaipilyyiifv
BRS3                                pnqtlisitndtessssvvsndntnkgwsgdnspgiealcaiyityavii
C3AR1                               ----------------masfsaetnstdllsqpwneppvilsmvilsltf
C5AR1                               --mdsfnyttpdyghyddkdtldlntpvdktsntlrvpdilalvifavvf
C5AR2                               ----mgndsvsyeygdysdlsdrpvdcldgaclaidplrvaplplyaaif
CCR1                                -----metpnttedydtttefdygdatpcqkvnerafgaqllpplyslvf
CCR10                               teateqvswghysgdeedaysaeplpelcykadvqafsrafqpsvsltva
CCR2                                tsrsrfirntnesgeevttffdydygapchkfdvkqigaqllpplyslvf
CCR3                                -----mttsldtvetfgttsyyddvgllcekadtralmaqfvpplyslvf
CCR4                                mnptdiadttldesiysnyylyesipkpctkegikafgelflpplyslvf
CCR5                                ---------mdyqvsspiydinyytsepcqkinvkqiaarllpplyslvf
CCR6                                fsdvfdssedyfvsvntsyysvdsemllcslqevrqfsrlfvpiayslic
CCR7                                qvclcqdevtddyigdnttvdytlfeslcskkdvrnfkawflpimysiic
CCR8                                ----mdytldlsvttvtdyyypdifsspcdaeliqtngklllavfycllf
CCR9                                ipnmaddygsestssmedyvnfnftdfyceknnvrqfashflpplywlvf
CMKLR1                              rmededyntsisygdeypdyldsivvledlsplearvtriflvvvysivc
CX3CR1                              --------mdqfpesvtenfeyddlaeacyigdivvfgtvflsifysvif
CXCR1                               msnitdpqmwdfddlnftgmppadedyspcmletetlnkyvviiayalvf
CXCR2                               sfedfwkgedlsnysysstlppflldaapcepesleinkyfvviiyalvf
CXCR3                               evaallenfsssydygenesdscctsppcpqdfslnfdraflpalysllf
CXCR4                               -megisiytsdnyteemgsgdydsmkepcfreenanfnkiflptiysiif
CXCR5                               nledlfweldrldnyndtslvenhlcpategplmasfkavfvpvayslif
CXCR6                               --------maehdyhedygfssfndssqeehqdflqfskvflpcmylvvf
FPR3                                -------------metnfsiplneteevlpepaghtvlwifsllvhgvtf
FSHR                                rgfdmtytefdydlcnevvdvtcspkpdafnpcedimgynilrvliwfis
GPBAR1                              ------------------------mtpnstgevpspipkgalglslalas
GPER1                               paapnttspelnlshpllgtalangtgelsehqqyviglflsclytiflf
GPR101                              --------mtstctnstresnsshtcmplskmpislahgiirstvlvifl
GPR12                               kvnlsglprdyldaaaaenisaavssrvpavepepelvvnpwdivlctsg
GPR139                              ------------mehthahlaansslswwspgsacglgfvpvvyyslllc
GPR18                               ----------------mitlnnqdqpvpfnsshpdeykiaalvfyscifi
GPR20                               natavttvrtnasglevplfhlfarldeelhgtfpglwlalmavhgaifl
GPR21                               -----------mnstldgnqsshpfcllafgyletvnfcllevliivflt
GPR22                               spileinmqsesnitvrddiddintnmyqplsyplsfqvsltgflmleiv
GPR26                               ---------------------------------mnswdaglagllvgtmg
GPR27                               ---------------------manasepggsgggeaaalglklatlslll
GPR3                                mwgagsplawlsagsgnvnvssvgpaegptgpaaplpspkawdvvlcisg
GPR31                               -------------------------mpfpncsapstvvatavgvllglec
GPR33                               ---------mdlinstdylinastlvrnstqflapaskmiialslyissi
GPR37                               gslgegihepggprrgnstnrrvrlknpfypltqesygayavmclsvvif
GPR37L1                             dggtpdsgqelrgnltgapgqrlqiqnplypvtessysayaimllalvvf
GPR39                               spslpgsdcsqiidhshvpefevatwikitlilvyliifvmgllgnsati
GPR4                                ----------------------mgnhtwegchvdsrvdhlfppslyifvi
GPR42                               ------------------------mdtgpdqsyfsgnhwfvfsvylltfl
GPR6                                gewgppaaaalgagggangslelssqlsagppglllpavnpwdvllcvsg
GPR61                               spipqssgnsstlgrvpqtpgpstasgvpevglrdvasesvalffmllld
GPR65                               ------------------------mnstcieeqhdldhylfpivyifvii
GPR68                               -----------------mgnitadnssmsctidhtihqtlapvvyvtvlv
GPR75                               tghlqdapnatslhvphsqegnstslqeglqdlihtatlvtctfllavif
GPR78                               ---------------------------------mgpgeallagllvmvla
HCAR1                               ------------------------myngsccriegdtisqvmppllivaf
HCAR2                               ------------mnrhhlqdhfleidkknccvfrddfivkvlppvlglef
HCAR3                               ------------mnrhhlqdhfleidkknccvfrddfiakvlppvlglef
HTR5A                               lpvnltsfslstpspletnhslgkddlrpsspllsvfgvliltllgflva
LGR4                                adaanvtstleneehsqiiihctpstgafkpceyllgswmirltvwfifl
LHCGR                               laeselsgwdyeygfclpktprcapepdafnpcedimgydflrvliwlin
MAS1                                ------mdgsnvtsfvveeptnistgrnasvgnahrqipivhwvimsisp
MC2R                                ---------------mkhiinsyeninntarnnsdcprvvlpeeifftis
MRGPRD                              ------------mnqtlnssgtvesalnysrgstvhtaylvlsslamftc
MRGPRX3                             ------------mdstipvlgteltpingreetpcykqtlsftgltcivs
MRGPRX4                             ------------mdptvpvfgtkltpingreetpcynqtlsftvltciis
NPBWR2                              pepldsrgsfslptmganvsqdngtghnatfseplpflyvllpavysgic
NPSR1                               dssgtgqtldsspvactetvtftevvegkewgsfyysfkteqlitlwvlf
NPY1R                               nstlfsqvenhsvhsnfseknaqllafenddchlplamiftlalaygavi
NPY2R                               qtveemkveqygpqttprgelvpdpepelidstklievqvvlilaycsii
NPY4R                               tshllalllpkspqgenrskplgtpynfsehcqdsvdvmvfivtsysiet
NPY5R                               leldeyynktlatenntaatrnsdfpvwddykssvddlqyfliglytfvs
NTSR1                               gleeallapgfgnasgnaservlaapsseldvntdiyskvlvtavylalf
NTSR2                               -------metssprpprpssnpglsldarlgvdtrlwakvlftalyaliw
OPN4                                sqssisslgrlpsisptapgtwaaawvplptvdvpdhahytlgtvillvg
OPN5                                ------malnhtalpqderlphylrdgdpfasklsweadlvagfyltiig
OXER1                               ssvlppsfspspssapsafttvggssggpchptssslvsaflapilalef
PROKR1                              nphgahatsfpfnfsysdydmpldededvtnsrtffaakivigmalvgim
PROKR2                              nppqdhasslsfnfsygdydlpmdededmtktrtffaakivigialagim
PTGDR2                              ------msanatlkplcpileqmsrlqshsntsiryidhaavllhglasl
QRFPR                               tpeqfsrllrdhnltreqfialyrlrplvytpelpgraklalvltgvlif
RXFP1                               mnlshiyfkkfqycgyaphvrsckpntdgisslenllasiiqrvfvwvvs
RXFP2                               knlshiyfknfrycsyaphvricmpltdgissfedllannilrifvwvia
RXFP3                               lqlpdlwwelglelpdgappghppgsggaesadtearvrilisvvywvvc
RXFP4                               mptlntsaspptffwanasggsvlsaddapmpvkflalrlmvalayglvg
S1PR4                               vapescqqlaagghsrlivlhynhsgrlagrggpedgglgalrglsvaas
SUCNR1                              ----------------mlgimawnatcknwlaaeaalekyylsifygief
TAAR1                               ----------------mmpfchniiniscvknnwsndvraslyslmvlii
TAAR2                               seqhelshfkrtqtkkekfncseygnrscpenerslgvrvamysfmagsi
TRHR                                --------------menetvselnqtqlqpravvaleyqvvtillvliic
TSHR                                etlqafdshydyticgdsedmvctpksdefnpcedimgykflrivvwfvs
XCR1                                --------messgnpesttffyydlqsqpcenqawvfatlattvlyclvf

7tm_1:B/W                           -----1.50------------------------------2.50-------
7tm_1:SS                            -----HHHHHHHHHHH---CC---C-S-HHHHHHHHHHHHHHHHH---HH
7tm_1:Seq                           -----gNllvllvilt--kks---lrt-stnyfilsLaisDlllg---ll
                                    --------------------------------------------------
AGTR2                               igflv-NIVVVTLFCC--QKG---PKK-VSSIYIFNLAVADLLLL---A-
BRS3                                svgilGNAILIKVFFK--TKS---MQT-VPNIFITSLAFGDLLLL---LT
C3AR1                               llglpGNGLVLWVAGL---KM---QRT-VNTIWFLHLTLADLLCC---L-
C5AR1                               lvgvlGNALVVWVTAF--EA----KRT-INAIWFLNLAVADFLSC---L-
C5AR2                               lvgvpGNAMVAWVAGK--VA----RRR-VGATWLLHLAVADLLCC---L-
CCR1                                viglvGNILVVLVLVQ--YKR---LKN-MTSIYLLNLAISDLLFL---F-
CCR10                               alglaGNGLVLATHLA-aRRA---ARS-PTSAHLLQLALADLLLA---L-
CCR2                                ifgfvGNMLVVLILIN--CKK---LKC-LTDIYLLNLAISDLLFL---I-
CCR3                                tvgllGNVVVVMILIK--YRR---LRI-MTNIYLLNLAISDLLFL---V-
CCR4                                vfgllGNSVVVLVLFK--YKR---LRS-MTDVYLLNLAISDLLFV---F-
CCR5                                ifgfvGNMLVILILIN--CKR---LKS-MTDIYLLNLAISDLFFL---L-
CCR6                                vfgllGNILVVITFAF--YKK---ARS-MTDVYLLNMAIADILFV---L-
CCR7                                fvgllGNGLVVLTYIY--FKR---LKT-MTDTYLLNLAVADILFL---L-
CCR8                                vfsllGNSLVILVLVV--CKK---LRS-ITDVYLLNLALSDLLFV---F-
CCR9                                ivgalGNSLVILVYWY--CTR---VKT-MTDMFLLNLAIADLLFL---V-
CMKLR1                              flgilGNGLVIIIAT---FKM---KKT-VNMVWFLNLAVADFLFN---V-
CX3CR1                              aiglvGNLLVVFALTN--SKK---PKS-VTDIYLLNLALSDLLFV---A-
CXCR1                               llsllGNSLVMLVILY--SRV---GRS-VTDVYLLNLALADLLFA---L-
CXCR2                               llsllGNSLVMLVILY--SRV---GRS-VTDVYLLNLALADLLFA---L-
CXCR3                               llgllGNGAVAAVLLS--RRT---ALS-STDTFLLHLAVADTLLV---L-
CXCR4                               ltgivGNGLVILVMGY--QKK---LRS-MTDKYRLHLSVADLLFV---I-
CXCR5                               llgviGNVLVLVILER--HRQ---TRS-STETFLFHLAVADLLLV---F-
CXCR6                               vcglvGNSLVLVISIF--YHK---LQS-LTDVFLVNLPLADLVFV---C-
FPR3                                vfgvlGNGLVIWVAGF---RM---TRT-VNTICYLNLALADFSFS---A-
FSHR                                ilaitGNIIVLVILTT--SQY---KLT-VPRFLMCNLAFADLCIG---IY
GPBAR1                              liita-NLLLALGIAW--DRR---LRSpPAGCFFLSLLLAGLLTG---L-
GPER1                               pigfvGNILILVVNIS--FRE---KMT-IPDLYFINLAVADLILV---AD
GPR101                              aasfvGNIVLALVLQR--KPQ---LLQ-VTNRFIFNLLVTDLLQI---SL
GPR12                               tliscENAIVVLIIFH--NPS---LRA-PMFLLIGSLALADLLAG---IG
GPR139                              lglpa-NILTVIILSQ-lVAR---RQK-SSYNYLLALAAADILVL---FF
GPR18                               iglfv-NITALWVFSC--TTK---KRT-TVTIYMMNVALVDLIFI---M-
GPR20                               aglvl-NGLALYVFCC--RTR---AKT-PSVIYTINLVVTDLLVG---L-
GPR21                               vliisGNIIVIFVFHC--APL---LNHhTTSYFIQTMAYADLFVG---VS
GPR22                               lglgs-NLTVLVLYCM--KSN---LINsVSNIITMNLHVLDVIIC---VG
GPR26                               vslls-NALVLLCLLH--SAD---IRRqAPALFTLNLTCGNLLCT---VV
GPR27                               cvslaGNVLFALLIVR--ERS---LHR-APYYLLLDLCLADGLRA---LA
GPR3                                tlvscENALVVAIIVG--TPA---FRA-PMFLLVGSLAVADLLAG---LG
GPR31                               glgllGNAVALWTFLF--RVR---VWK-PYAVYLLNLALADLLLA---A-
GPR33                               igtit-NGLYLWVLRF---KM---KQT-VNTLLFFHLILSYFIST---M-
GPR37                               gtgiiGNLAVMCIVCH--NYY---MRS-ISNSLLANLAFWDFLII---FF
GPR37L1                             avgivGNLSVMCIVWH--SYY---LKS-AWNSILASLALWDFLVL---FF
GPR39                               rvtqv--------LQK--KGY---LQK-EVTDHMVSLACSDILVF---LI
GPR4                                gvglpTNCLALWAAYR--QVQ---QRN-ELGVYLMNLSIADLLYI---C-
GPR42                               vglpl-NLLALVVFVG--KLR---CRPvAVDVLLLNLTASDLLLL---L-
GPR6                                tviagENALVVALIAS--TPA---LRT-PMFVLVGSLATADLLAG---CG
GPR61                               ltavaGNAAVMAVIAK--TPA---LRK-F--VFVFHLCLVDLLAA---LT
GPR65                               vsipa-NIGSLCVSFL--QAK---KES-ELGIYLFSLSLSDLLYA---L-
GPR68                               vgfpa-NCLSLYFGYL--QIK---ARN-ELGVYLCNLTVADLFYI---C-
GPR75                               clgsyGNFIVFLSFFDpaFRK---FRT-NFDFMILNLSFCDLFIC---GV
GPR78                               valls-NALVLLCCAY--SAE---LRTrASGVLLVNLSLGHLLLA---AL
HCAR1                               vlgalGNGVALCGFCF--HMK---TWK-PSTVYLFNLAVADFLLM---I-
HCAR2                               ifgllGNGLALWIFCF--HLK---SWK-SSRIFLFNLAVADFLLI---I-
HCAR3                               ifgllGNGLALWIFCF--HLK---SWK-SSRIFLFNLAVADFLLI---I-
HTR5A                               atfaw-NLLVLATILR--VRT---FHR-VPHNLVASMAVSDVLVA---AL
LGR4                                valff-NLLVILTTFA--SCT---SLP-SSKLFIGLISVSNLFMG---IY
LHCGR                               ilaimGNMTVLFVLLT--SRY---KLT-VPRFLMCNLSFADFCMG---LY
MAS1                                vgfve-NGILLWFLCF---RM---RRN-PFTVYITHLSIADISLL---FC
MC2R                                ivgvlENLIVLLAVFK--NKN---LQA-PMYFFICSLAISDMLGS---LY
MRGPRD                              lcgmaGNSMVIWLLGF---RM---HRN-PFCIYILNLAAADLLFL---FS
MRGPRX3                             lvaltGNAVVLWLLGC--R-M---RRN-AVSIYILNLVAADFLFLsghII
MRGPRX4                             lvgltGNAVVLWLLGY---RM---RRN-AVSIYILNLAAADFLFL---SF
NPBWR2                              avgltGNTAVILVILR--APK---MKT-VTNVFILNLAVADGLFT---L-
NPSR1                               vftivGNSVVLFSTWR---RK---KKS-RMTFFVTQLAITDSFTG---LV
NPY1R                               ilgvsGNLALIIIILK--QKE---MRN-VTNILIVNLSFSDLLVA---IM
NPY2R                               llgviGNSLVIHVVIK--FKS---MRT-VTNFFIANLAVADLLVN---TL
NPY4R                               vvgvlGNLCLMCVTVR--QKE---KAN-VTNLLIANLAFSDFLMC---LL
NPY5R                               llgfmGNLLILMALMK--KRN---QKT-TVNFLIGNLAFSDILVV---LF
NTSR1                               vvgtvGNTVTAFTLAR--KKSlqsLQS-TVHYHLGSLALSDLLTL---LL
NTSR2                               algaaGNALSAHVVLK--ARA---GRAgRLRHHVLSLALAGLLLL---LV
OPN4                                ltgmlGNLTVIYTFCR--SRS---LRT-PANMFIINLAVSDFLMS---FT
OPN5                                ilstfGNGYVLYMSSR--RKK---KLR-PAEIMTINLAVCDLGIS---VV
OXER1                               vlglvGNSLALFIFCI--HTR---PWT-SNTVFLVSLVAADFLLI---S-
PROKR1                              lvcgiGNFIFIAALVR--YKK---LRN-LTNLLIANLAISDFLVA---IV
PROKR2                              lvcgiGNFVFIAALTR--YKK---LRN-LTNLLIANLAISDFLVA---II
PTGDR2                              lglve-NGVILFVVGC---RM---RQT-VVTTWVLHLALSDLLAS---A-
QRFPR                               alalfGNALVFYVVTR--SKA---MRT-VTNIFICSLALSDLLIT---FF
RXFP1                               avtcfGNIFVICMRPY--IRS---ENK-LYAMSIISLCCADCLMG---IY
RXFP2                               fitcfGNLFVIGMRSF--IKA---ENT-THAMSIKILCCADCLMG---VY
RXFP3                               alglaGNLLVLYLMKS--MQG---WRKsSINLFVTNLALTDFQFV---L-
RXFP4                               aigllGNLAVLWVLSNcaRRA---PGP-PSDTFVFNLALADLGLA---L-
S1PR4                               clvvlENLLVLAAITS--HMR---SRR-WVYYCLVNITLSDLLTG---AA
SUCNR1                              vvgvlGNTIVVYGYIF--SLK---NWN-SSNIYLFNLSVSDLAFL---C-
TAAR1                               lttlvGNLIVIVSISH--FKQ---LHT-PTNWLIHSMATVDFLLG---CL
TAAR2                               fitifGNLAMIISISY--FKQ---LHT-PTNFLILSMAITDFLLG---FT
TRHR                                glgivGNIMVVLVVMR--TKH---MRT-PTNCYLVSLAVADLMVL---VA
TSHR                                llallGNVFVLLILLT--SHY---KLN-VPRFLMCNLAFADFCMG---MY
XCR1                                llslvGNSLVLWVLVK--YES---LES-LTNIFILNLCLSDLVFA---C-

7tm_1:B/W                           --------------------------------------------------
7tm_1:SS                            C---HHHHHH---------HHH----HSSCHS---HHH--HHHHHHHHHH
7tm_1:Seq                           v---lpfaii---------yel----tnewlf---gsv--lCklwlsldv
                                    --------------------------------------------------
AGTR2                               T---LPLWAT---------YYS---yRYDWLF---GPV--MCKVFGSFLT
BRS3                                C---VPVDAT---------HYL----AEGWLF---GRI--GCKVLSFIRL
C3AR1                               S---LPFSLA---------HLA---lQGQWPY---GRF--LCKLIPSIIV
C5AR1                               A---LPILFT---------SIV---qHHHWPF---GGA--ACSILPSLIL
C5AR2                               S---LPILAV---------PIA---rGGHWPY---GAV--GCRALPSIIL
CCR1                                T---LPFWID---------YKL----KDDWVF---GDA--MCKILSGFYY
CCR10                               T---LPFAAA---------G-A----LQGWSL---GSA--TCRTISGLYS
CCR2                                T---LPLWAH---------S-A----ANEWVF---GNA--MCKLFTGLYH
CCR3                                T---LPFWIH---------YVR----GHNWVF---GHG--MCKLLSGFYH
CCR4                                S---LPFWGY---------Y-A----ADQWVF---GLG--LCKMISWMYL
CCR5                                T---VPFWAH---------Y-A----AAQWDF---GNT--MCQLLTGLYF
CCR6                                T---LPFWAV---------SHA----TGAWVF---SNA--TCKLLKGIYA
CCR7                                T---LPFWAY---------S-A----AKSWVF---GVH--FCKLIFAIYK
CCR8                                S---FPFQTY---------Y-L----LDQWVF---GTV--MCKVVSGFYY
CCR9                                T---LPFWAI----------AA----ADQWKF---QTF--MCKVVNSMYK
CMKLR1                              F---LPIHIT---------YAA---mDYHWVF---GTA--MCKISNFLLI
CX3CR1                              T---LPFWTH---------Y-L----INEKGL---HNA--MCKFTTAFFF
CXCR1                               T---LPIWAA---------SK-----VNGWIF---GTF--LCKVVSLLKE
CXCR2                               T---LPIWAA---------SK-----VNGWIF---GTF--LCKVVSLLKE
CXCR3                               T---LPLWAV---------D-A----AVQWVF---GSG--LCKVAGALFN
CXCR4                               T---LPFWAV---------DA-----VANWYF---GNF--LCKAVHVIYT
CXCR5                               I---LPFAVA---------EGS-----VGWVL---GTF--LCKTVIALHK
CXCR6                               T---LPFWAY-----------A---gIHEWVF---GQV--MCKSLLGIYT
FPR3                                I---LPFRMV---------SVA---mREKWPF---GSF--LCKLVHVMID
FSHR                                L---LLIASVdiht-ksqyH-N---yAIDWQT---G-A--GCDAAGFFTV
GPBAR1                              A---LPTLPG-----------L----WNQSRR---GYW--SCLLVYLAPN
GPER1                               S--lIEVFN------------L----HERYYD---IAV--LCTFMSLFLQ
GPR101                              V---APWVVA---------TSV----PLFWPL---NSH--FCTALVSLTH
GPR12                               L--iTNFVFA-------------------YLL--qSEA--TKLVTIGLIV
GPR139                              I---VFVDFL---------LED---fILNMQM---PQV--PDKIIEVLEF
GPR18                               T---LPFRMF---------YYA----KDEWPF---GEY--FCQILGALTV
GPR20                               S---LPTRFA---------V-------YYGAR---GCL--RCAFPHVLGY
GPR21                               C--vVPSLSL-----------L----HHPLPV--eESL--TCQIFGFVVS
GPR22                               C---IPLTIV---------ILL----LSLESN---TAL--ICCFHEACVS
GPR26                               N---MPLTLA---------GVV----AQRQPA---GDR--LCRLAAFLDT
GPR27                               C---LPAVML---------AARraaaAAGAPP---GAL--GCKLLAFLAA
GPR3                                L--vLHFAAV-------------------FCI--gSAE--MSLVLVGVLA
GPR31                               C---LPFLAA---------FYL---sLQAWHL---GRV--GCWALHFLLD
GPR33                               I---LPFMAT---------SQL---qDNHWNF---GTA--LCKVFNGTLS
GPR37                               C---LPLVIF---------HEL----TKKWLL---EDF--SCKIVPYIEV
GPR37L1                             C---LPIVIF---------NEI----TKQRLL---GDV--SCRAVPFMEV
GPR39                               G---MPMEFY---------SII----WNPLTT---SSYtlSCKLHTFLFE
GPR4                                T---LPLWVD---------YFL---hHDNWIH---GPG--SCKLFGFIFY
GPR42                               F---LPFRMV---------EAA---nGMHWPL---PFI--LCPLSGFIFF
GPR6                                L--iLHFV-------------------FQYLV--pSET--VSLLTVGFLV
GPR61                               L---MPLAML---------SSSa--lFDHALF---GEV--ACRLYLFLSV
GPR65                               T---LPLWID---------YTW---nKDNWTF---SPA--LCKGSAFLMY
GPR68                               S---LPFWLQ---------YVL---qHDNWSH---GDL--SCQVCGILLY
GPR75                               T---APMFTF---------VLF---fSSASSI---PDA--FCFTFHLTSS
GPR78                               D---MPFTLL---------GVM----RGRTPS---APG--ACQVIGFLDT
HCAR1                               C---LPFRTD---------YYL---rRRHWAF---GDI--PCRVGLFTLA
HCAR2                               C---LPFLMD---------NYV---rRWDWKF---GDI--PCRLMLFMLA
HCAR3                               C---LPFVMD---------YYV---rRSDWKF---GDI--PCRLVLFMFA
HTR5A                               V---MPLSLV---------HEL---sGRRWQL---GRR--LCQLWIACDV
LGR4                                T---GILTFLdavs-wgrfAEF----GIWWET---G-S--GCKVAGFLAV
LHCGR                               L---LLIASVdsqt-kgqyY-N---hAIDWQT---GS---GCSTAGFFTV
MAS1                                I---FILSID---------YAL----DYELSS---GHY--YTIVTLSVTF
MC2R                                K--iLENILIi------lrN-Mg-ylKPRGSF---ETT--ADDIIDSLFV
MRGPRD                              M---ASTLSL---------ETQp--lVN---T---TDK--VHELMKRLMY
MRGPRX3                             C---SPLRLI--------------------NI---RHP--ISKILSPVMT
MRGPRX4                             QiirLPLRLI--------------------NI---SHL--IRKILVSVMT
NPBWR2                              V---LPVNIA---------EHL----LQYWPF---GEL--LCKLVLAVDH
NPSR1                               N---ILTDIN---------WRF----TGDFTA---PDL--VCRVVRYLQV
NPY1R                               C---LPFTFV---------YTL----MDHWVF---GEA--MCKLNPFVQC
NPY2R                               C---LPFTLT---------YTL----MGEWKM---GPV--LCHLVPYAQG
NPY4R                               C---QPLTAV---------YTI----MDYWIF---GET--LCKMSAFIQC
NPY5R                               C---SPFTLT---------SVL----LDQWMF---GKV--MCHIMPFLQC
NTSR1                               A---MPVELY---------NFIw--vHHPWAF---GDA--GCRGYYFLRD
NTSR2                               G---VPVELY---------SFVw--fHYPWVF---GDL--GCRGYYFVHE
OPN4                                Q---APVFFT---------SSL----YKQWLF---GET--GCEFYAFCGA
OPN5                                G---KPFTII---------SCF----CHRWVF---GWI--GCRWYGWAGF
OXER1                               N---LPLRVD---------YYL---lHETWRF---GAA--ACKVNLFMLS
PROKR1                              C---CPFEMD---------YYVv--rQLSWEH---GHV--LCTSVNYLRT
PROKR2                              C---CPFEMD---------YYVv--rQLSWEH---GHV--LCASVNYLRT
PTGDR2                              S---LPFFTY---------FLA---vGHSWEL---GTT--FCKLHSSIFF
QRFPR                               C---IPVTML---------QNI----SDNWLG---GAF--ICKMVPFVQS
RXFP1                               L---FVI--GgfdlkfrgeYNK----HAQLWM---EST--HCQLVGSLAI
RXFP2                               ----LFFVGIfd-----ikY-Rg--qYQKYALlwmESV--QCRLMGFLAM
RXFP3                               T---LPFWAV---------ENA---lDFKWPF---GKA--MCKIVSMVTS
RXFP4                               T---LPFWAA---------ESA---lDFHWPF---GGA--LCKMVLTATV
S1PR4                               Y---LANVLL-----------S---gARTFRL---APA--QWFLREGLLF
SUCNR1                              T---LPMLIR---------SYA----NGNWIY---GDV--LCISNRYVLH
TAAR1                               V---MPYSMV---------RSA----EHCWYF---GEV--FCKIHTSTDI
TAAR2                               I---MPYSMI---------RSV----ENCWYF---GLT--FCKIYYSFDL
TRHR                                A--gLPNITD----------SI----YGSWVY---GYV--GCLCITYLQY
TSHR                                L---LLIASVdlyt-hseyY-N---hAIDWQT---GP---GCNTAGFFTV
XCR1                                L---LPVWIS---------P-Y----HWGWVL---GDF--LCKLLNMIFS

7tm_1:B/W                           -----------------3.50-----------------------------
7tm_1:SS                            H-HHH-HHHHHHHHHHHHHHHHHHSHHHHHCC-----------------H
7tm_1:Seq                           v-lst-asilnllaisiDRYvaivkplkykrl-----------------k
                                    --------------------------------------------------
AGTR2                               L-NMF-ASIFFITCMSVDRYQSVIYPFLSQRR----------------nP
BRS3                                T-SVG-VSVFTLTILSADRYKAVVKPLERQPS-----------------N
C3AR1                               L-NMF-ASVFLLTAISLDRCLVVFKPIWCQNH-----------------R
C5AR1                               L-NMY-ASILLLATISADRFLLVFKPIWCQNF-----------------R
C5AR2                               L-TMY-ASVLLLAALSADLCFLALGPAWWSTV-----------------Q
CCR1                                T-GLY-SEIFFIILLTIDRYLAIVHAVFALRAr---------------tV
CCR10                               A-SFH-AGFLFLACISADRYVAIARALPAGPRp--------------stP
CCR2                                I-GYF-GGIFFIILLTIDRYLAIVHAVFALKAr---------------tV
CCR3                                T-GLY-SEIFFIILLTIDRYLAIVHAVFALRAr---------------tV
CCR4                                V-GFY-SGIFFVMLMSIDRYLAIVHAVFSLRAr---------------tL
CCR5                                I-GFF-SGIFFIILLTIDRYLAVVHAVFALKAr---------------tV
CCR6                                I-NFN-CGMLLLTCISMDRYIAIVQATKSFRLrs-------------rtL
CCR7                                M-SFF-SGMLLLLCISIDRYVAIVQAVSAHRH-----------------R
CCR8                                I-GFY-SSMFFITLMSVDRYLAVVHAVYALKVr---------------tI
CCR9                                M-NFY-SCVLLIMCISVDRYIAIAQAMRAHTW-----------------R
CMKLR1                              H-NMF-TSVFLLTIISSDRCISVLLPVWSQNH-----------------R
CX3CR1                              I-GFF-GSIFFITVISIDRYLAIVLAANSMNNr---------------tV
CXCR1                               V-NFY-SGILLLACISVDRYLAIVHATRTLTQ-----------------K
CXCR2                               V-NFY-SGILLLACISVDRYLAIVHATRTLTQ----------------kR
CXCR3                               I-NFY-AGALLLACISFDRYLNIVHATQLYRRg---------------pP
CXCR4                               V-NLY-SSVLILAFISLDRYLAIVHATNSQRPr---------------kL
CXCR5                               V-NFY-CSSLLLACIAVDRYLAIVHAVHAYRHr---------------rL
CXCR6                               I-NFY-TSMLILTCITVDRFIVVVKATKAYNQqa-------------krM
FPR3                                I-NLF-VSVYLITIIALDRCICVLHPAWAQNHr---------------tM
FSHR                                F-ASE-LSVYTLTAITLERWHTITHAMQLDCKv---------------qL
GPBAR1                              F-SFL-SLLANLLLVHGERYMAVLRPLQPPGS------------------
GPER1                               V-NMY-SSVFFLTWMSFDRYIALARAMRCSLFr---------------tK
GPR101                              L-FAF-ASVNTIVVVSVDRYLSIIHPLSYPSKm---------------tQ
GPR12                               A-SFS-ASVCSLLAITVDRYLSLYYALTYHSEr---------------tV
GPR139                              S-SIH-TSIWITVPLTIDRYIAVCHPLKYHTVs---------------yP
GPR18                               F-YPS-IALWLLAFISADRYMAIVQPKYAKEL-----------------K
GPR20                               FlNMH-CSILFLTCICVDRYLAIVRPEGSRRCr---------------qP
GPR21                               V-LKS-VSMASLACISIDRYIAITKPLTYNTLv---------------tP
GPR22                               F-ASV-STAINVFAITLDRYDISVKPANRILT-----------------M
GPR26                               F-LAA-NSMLSMAALSIDRWVAVVFPLSYRAKm---------------rL
GPR27                               L-FCF-HAAFLLLGVGVTRYLAIAHHRFYAERl--------------agW
GPR3                                M-AFT-ASIGSLLAITVDRYLSLYNALTYYSEt---------------tV
GPR31                               L-SRS-VGMAFLAAVALDRYLRVVHPRLKVNLl---------------sP
GPR33                               L-GMF-TSVFFLSAIGLDRYLLTLHPVWSQQHr---------------tP
GPR37                               A-SLG-VTTFTLCALCIDRFRAATNVQMYYEMi--------------enC
GPR37L1                             S-SLG-VTTFSLCALGIDRFHVATSTLPKVRP----------------iE
GPR39                               A-CSY-ATLLHVLTLSFERYIAICHPFRYKAVs---------------gP
GPR4                                T-NIY-ISIAFLCCISVDRYLAVAHPLRFARLr---------------rV
GPR42                               T-TIY-LTALFLAAVSIERFLSVAHPLWYKTR-----------------P
GPR6                                A-SFA-ASVSSLLAITVDRYLSLYNALTYYSRr---------------tL
GPR61                               C-FVS-LAILSVSAINVERYYYVVHPMRYEVR-----------------M
GPR65                               M-NFY-SSTAFLTCIAVDRYLAVVYPLKFFFL-----------------R
GPR68                               E-NIY-ISVGFLCCISVDRYLAVAHPFRFHQF-----------------R
GPR75                               G-FII-MSLKTVAVIALHRLRMVLGKQPNRTA----------------sF
GPR78                               F-LAS-NAALSVAALSADQWLAVGFPLRYAGRl---------------rP
HCAR1                               M-NRA-GSIVFLTVVAADRYFKVVHPHHAVNT----------------iS
HCAR2                               M-NRQ-GSIIFLTVVAVDRYFRVVHPHHALNKi---------------sN
HCAR3                               M-NRQ-GSIIFLTVVAVDRYFRVVHPHHALNKi---------------sN
HTR5A                               L-CCT-ASIWNVTAIALDRYWSITRHMEYTLRt---------------rK
LGR4                                F-SSE-SAIFLLMLATVERSLSAKDIMKNGKSn---------------hL
LHCGR                               F-ASE-LSVYTLTVITLERWHTITYAIHLDQKl---------------rL
MAS1                                L-FGYnTGLYLLTAISVERCLSVLYPIWYRCHr---------------pK
MC2R                                L-SLL-GSIFSLSVIAADRYITIFHALRYHSIv---------------tM
MRGPRD                              F-AYT-VGLSLLTAISTQRCLSVLFPIWFKCH----------------rP
MRGPRX3                             F-PYF-IGLSMLSAISTERCLSILWPIWYHCRr---------------pR
MRGPRX4                             F-PYF-TGLSMLSAISTERCLSVLWPIWYRCR----------------rP
NPBWR2                              Y-NIF-SSIYFLAVMSVDRYLVVLATVRSRHMpw-------------rtY
NPSR1                               V-LLY-ASTYVLVSLSIDRYHAIVYPMKFLQG-----------------E
NPY1R                               V-SIT-VSIFSLVLIAVERHQLIINPRGWRPN-----------------N
NPY2R                               L-AVQ-VSTITLTVIALDRHRCIVYHLESKIS-----------------K
NPY4R                               M-SVT-VSILSLVLVALERHQLIINPTGWKPS-----------------I
NPY5R                               V-SVL-VSTLILISIAIVRYHMIKHPISNNLT-----------------A
NTSR1                               A-CTY-ATALNVASLSVERYLAICHPFKAKTLm---------------sR
NTSR2                               L-CAY-ATVLSVAGLSAERCLAVCQPLRARSLl---------------tP
OPN4                                L-FGI-SSMITLTAIALDRYLVITRPLATFGVa---------------sK
OPN5                                F-FGC-GSLITMTAVSLDRYLKIC-YLSYGVWl---------------kR
OXER1                               T-NRT-ASVVFLTAIALNRYLKVVQPHHVLSR-----------------A
PROKR1                              V-SLY-VSTNALLAIAIDRYLAIVHPLRPRMK-----------------C
PROKR2                              V-SLY-VSTNALLAIAIDRYLAIVHPLKPRMN-----------------Y
PTGDR2                              L-NMF-ASGFLLSAISLDRCLQVVRPVWAQNH-----------------R
QRFPR                               T-AVV-TEILTMTCIAVERHQGLVHPFKMKWQy---------------tN
RXFP1                               L-STE-VSVLLLTFLTLEKYICIVYPFRCVRP----------------gK
RXFP2                               L-STE-VSVLLLTYLTLEKFLVIVFPFSNIRP----------------gK
RXFP3                               M-NMY-ASVFFLTAMSVTRYHSVASALKSHRTrghgrgdccgrslgdscC
RXFP4                               L-NVY-ASIFLITALSVARYWVVAMAAGPGTHl---------------sL
S1PR4                               T-ALA-ASTFSLLFTAGERFATMVRPVAESGA----------------tK
SUCNR1                              A-NLY-TSILFLTFISIDRYLIIKYPFREHLL-----------------Q
TAAR1                               M-LSS-ASIFHLSFISIDRYYAVCDPLRYKAK-----------------M
TAAR2                               M-LSI-TSIFHLCSVAIDRFYAICYPLLYSTK-----------------I
TRHR                                L-GIN-ASSCSITAFTIERYIAICHPIKAQFLc---------------tF
TSHR                                F-ASE-LSVYTLTVITLERWYAITFAMRLDRKi---------------rL
XCR1                                I-SLY-SSIFFLTIMTIHRYLSVVSPLSTLRVp---------------tL

7tm_1:B/W                           -------------4.50---------------------------------
7tm_1:SS                            HHHHHH.--.HHHHHHHHHHHHHHH-HHTCCE...---------------
7tm_1:Seq                           rrakav.--.illvWvlslllavpl-lvletv...---------------
                                    --------------------------------------------------
AGTR2                               WQASYI----VPLVWCMACLSSLPT-FYFRDV------------------
BRS3                                AILKTCv--kAGCVWIVSMIFALPE-AIFSNVyt----------------
C3AR1                               NVGMACs--iCGCIWVVAFVMCIPV-FVYREI------------------
C5AR1                               GAGLAWi--aCAVAWGLALLLTIPS-FLYRVV------------------
C5AR2                               RACGVQv--aCGAAWTLALLLTVPS-AIYRRL------------------
CCR1                                TFGVIT----SIIIWALAILASMPG-LYFSKT------------------
CCR10                               GRAHLV----SVIVWLLSLLLALPA-LLFSQD------------------
CCR2                                TFGVVT----SVITWLVAVFASVPG-IIFTKC------------------
CCR3                                TFGVIT----SIVTWGLAVLAALPE-FIFYET------------------
CCR4                                TYGVIT----SLATWSVAVFASLPG-FLFSTC------------------
CCR5                                TFGVVT----SVITWVVAVFASLPG-IIFTRS------------------
CCR6                                PRSKII----CLVVWGLSVIISSST-FVFNQK------------------
CCR7                                ARVLLIsklsCVGIWILATVLSIPE-LLYSDL------------------
CCR8                                RMGTTL----CLAVWLTAIMATIPL-LVFYQV------------------
CCR9                                EKRLLYskmvCFTIWVLAAALCIPE-ILYSQI------------------
CMKLR1                              SVRLAYm--aCMVIWVLAFFLSSPS-LVFRDT------------------
CX3CR1                              QHGVTI----SLGVWAAAILVAAPQ-FMFTKQ------------------
CXCR1                               RHLVKF---vCLGCWGLSMNLSLPF-FLFRQA------------------
CXCR2                               YLVKFI----CLSIWGLSLLLALPV-LLFRRT------------------
CXCR3                               ARVTLT----CLAVWGLCLLFALPD-FIFLSA------------------
CXCR4                               LAEKVV----YVGVWIPALLLTIPD-FIFANV------------------
CXCR5                               LSIHIT----CGTIWLVGFLLALPE-ILFAKV------------------
CXCR6                               TWGKVT----SLLIWVISLLVSLPQ-IIYGNV------------------
FPR3                                SLAKRV----MTGLWIFTIVLTLPN-FIFWTT------------------
FSHR                                RHAASV----MVMGWIFAFAAALFP-IFGISS------------------
GPBAR1                              --IRLA----LLLTWAGPLLFASLP-ALGWNH------------------
GPER1                               HHARLS----CGLIWMASVSATLVP-FTAVHL------------------
GPR101                              RRGYLL----LYGTWIVAILQSTPP-LYGWGQ------------------
GPR12                               TFTYVM----LVMLWGTSICLGLLP-VMGWNC------------------
GPR139                              ARTRKV----IVSVYITCFLTSIPY-YWWPNI------------------
GPR18                               NTCKAVl--aCVGVWIMTLTTTTPL-LLLYKD------------------
GPR20                               ACARAV----CAFVWLAAGAVTLSV-LGVTGS------------------
GPR21                               WRLRLC----IFLIWLYSTLVFLPS-FFHWGK------------------
GPR22                               GRAVML----MISIWIFSFFSFLIP-FIEVNFfs----------------
GPR26                               RDAALM----VAYTWLHALTFPAAA-LALSWL------------------
GPR27                               PCAA-M---lVCAAWALALAAAFPP-VLDGGG------------------
GPR3                                TRTYVM----LALVWGGALGLGLLP-VLAWNC------------------
GPR31                               QAALGV----SGLVWLLMVALTCPG-LLISEA------------------
GPR33                               RWASSI----VLGVWISAAALSIPY-LIFRET------------------
GPR37                               SSTTAK----LAVIWVGALLLALPE-VVLRQLsk----------------
GPR37L1                             RCQSILa--kLAVIWVGSMTLAVPE-LLLWQLa-----------------
GPR39                               CQVKLL----IGFVWVTSALVALPL-LFAMGTeyplvnvpshrgltcnrs
GPR4                                KTAVAV----SSVVWATELGANSAP-LFHDEL------------------
GPR42                               RLGQAGl--vSVACWLLASAHCSVV-YVIEFSg-----------------
GPR6                                LGVHLL----LAATWTVSLGLGLLP-VLGWNC------------------
GPR61                               TLGLVAs--vLVGVWVKALAMASVP-VLGRVS------------------
GPR65                               TRRFALm--vSLSIWILETIFNAVM-LWEDETvv----------------
GPR68                               TLKAAVg--vSVVIWAKELLTSIYF-LMHEEV------------------
GPR75                               PCTVLL----TLLLWATSFTLATLA-TLKTSK------------------
GPR78                               RYAGLL----LGCAWGQSLAFSGAA-LGCSWL------------------
HCAR1                               TRVAAG---iVCTLWALVILGTVYL-LLENHL------------------
HCAR2                               RTAAII----SCLLWGITIGLTVHL-LK-KKM------------------
HCAR3                               WTAAII----SCLLWGITVGLTVHL-LKKKLL------------------
HTR5A                               CVSNVM----IALTWALSAVISLAP-LLFGWG------------------
LGR4                                KQFRVA----ALLAFLGATVAGCFP-LFHRGE------------------
LHCGR                               RHAILI----MLGGWLFSSLIAMLP-LVGVSN------------------
MAS1                                YQSALV----CALLWALSCLVTTME-YVMCID------------------
MC2R                                RRTVVV----LTVIWTFCTGTGITM-VIFSHH------------------
MRGPRD                              RHLSAW---vCGLLWTLCLLMNGLTsSFCSKF------------------
MRGPRX3                             YLSSVM----CVLLWALSLLRSILE-WMFCDF------------------
MRGPRX4                             THLSAV---vCVLLWGLSLLFSMLE-WRFCDF------------------
NPBWR2                              RGAKVA----SLCVWLGVTVLVLPF-FSFAGV------------------
NPSR1                               KQARVL----IVIAWSLSFLFSIPT-LIIFGK------------------
NPY1R                               RHAYVG----IAVIWVLAVASSLPF-LIYQVMtdep--------------
NPY2R                               RISFLI----IGLAWGISALLASPL-AIFREYs-----------------
NPY4R                               SQAYLG----IVLIWVIACVLSLPF-LANSILenvfh-------------
NPY5R                               NHGYFL----IATVWTLGFAICSPL-PVFHSLvel---------------
NTSR1                               SRTKKF----ISAIWLASALLAVPM-LFTMGEqn----------------
NTSR2                               RRTRWL----VALSWAASLGLALPM-AVIMGQkhe---------------
OPN4                                RRAAFV----LLGVWLYALAWSLPP-FFGWSA------------------
OPN5                                KHAYIC----LAAIWAYASFWTTMP-LVGLGD------------------
OXER1                               SVGAAAr--vAGGLWVGILLLN-GH-LLLSTF------------------
PROKR1                              QTATGL----IALVWTVSILIAIPS-AYFTTEt-----------------
PROKR2                              QTASFL----IALVWMVSILIAIPS-AYFATEt-----------------
PTGDR2                              TVAAAHk--vCLVLWALAVLNTVPY-FVFRDT------------------
QRFPR                               RRAFTM----LGVVWLVAVIVGSPM-WHVQQLei----------------
RXFP1                               CRTITV----LILIWITGFIVAFIP-LSNKEF------------------
RXFP2                               RQTSVI----LICIWMAGFLIAVIP-FWNKDY------------------
RXFP3                               FSAKAL----CVWIWALAALASLPS-AIFSTT------------------
RXFP4                               FWARIA----TLAVWAAAALVTVPT-AVFGVE------------------
S1PR4                               TS-RVYg--fIGLCWLLAALLGMLP-LLGWNC------------------
SUCNR1                              KKEFAIl--iSLAIWVLVTLELLPI-LPLINP------------------
TAAR1                               NILVICv--mIFISWSVPAVFAFGM-IFLELNfkg---------------
TAAR2                               TIPVIKr--lLLLCWSVPGAFAFGV-VFSEAYadg---------------
TRHR                                SRAKKI----IIFVWAFTSLYCMLW-FFLLDLn-----------------
TSHR                                RHACAI----MVGGWVCCFLLALLP-LVGISS------------------
XCR1                                RCRVLV----TMAVWVASILSSILD-TIFHKV------------------

7tm_1:B/W                           --------------------------------------------------
7tm_1:SS                            -....HHCCCTTG-GGEESSS-----------------------CHHHHH
7tm_1:Seq                           -....naqdtnpt-ksClitt-----------------------psvyii
                                    --------------------------------------------------
AGTR2                               -----RTIEYLGV-NACIMAFppe---------------kyaQWSAGIAL
BRS3                                ---frDPNKNMTF-ESCTSYPvs-----------------kkLLQEIHSL
C3AR1                               -------FTTDNH-NRCGYKF-------------------------GLSS
C5AR1                               -----REEYFPPK-VLCGVDYsh-----------------dkRRERAVAI
C5AR2                               -----HQEHFPAR-LQCVVDYgg-----------------ssSTENAVTA
CCR1                                -------QWEFTH-HTCSLHFphe---------------slrEWKLFQAL
CCR10                               -------GQREGQ-RRCRLIFpeg---------------ltqTVKGASAV
CCR2                                -------QKEDSV-YVCGPYFp-------------------rGWNNFHTI
CCR3                                -------EELFEE-TLCSALYped---------------tvySWRHFHTL
CCR4                                -------YTERNH-TYCKTKYsl----------------nstTWKVLSSL
CCR5                                -------QKEGLH-YTCSSHFpys---------------qyqFWKNFQTL
CCR6                                -------YNTQGS-DVCEPKYqtv--------------sepiRWKLLMLG
CCR7                                -----QRSSSEQA-MRCSLITe------------------hvEAFITIQV
CCR8                                -------ASEDGV-LQCYSFYnq----------------qtlKWKIFTNF
CCR9                                -------KEESGI-AICTMVYpsd---------------estKLKSAVLT
CMKLR1                              -------ANLHGK-ISCFNNFslstpgssswpthsqmdpvgySRHMVVTV
CX3CR1                              -----------KE-NECLGDYpev---------------lqeIWPVLRNV
CXCR1                               ------YHPNNSS-PVCYEVLgn----------------dtaKWRMVLRI
CXCR2                               ------VYSSNVS-PACYEDMgn----------------ntaNWRMLLRI
CXCR3                               -----HHDERLNA-THCQYNFp-------------------qVGRTALRV
CXCR4                               -------SEADDR-YICDRFYp------------------ndLWVVVFQF
CXCR5                               ----sQGHHNNSL-PRCTFSQenq---------------aetHAWFTSRF
CXCR6                               --------FNLDK-LICGYHD--------------------eAISTVVLA
FPR3                                ------ISTTNGD-TYCIFNFafwgdta------verlnvfiTMAKVFLI
FSHR                                ---------YMKV-SICLPMDi------------------dsPLSQLYVM
GPBAR1                              ---------WTPG-ANCSSQA----------------------IFPAPYL
GPER1                               -------QHTDEA-CFCFADV------------------------REVQW
GPR101                              ------AAFDERN-ALCSMIW---------------------GASPSYTI
GPR12                               ---------LRDE-STCSVVR--------------------pLTKNNAAI
GPR139                              ------------W-TEDYIST---------------------SVHHVLIW
GPR18                               ------PDKDSTP-ATCLKISdi----------------iylKAVNVLNL
GPR20                               ------------R-P-CCRVF-----------------------------
GPR21                               -----PGYHGDVF-QWCAESW---------------------HTDSYFTL
GPR22                               --lqsGNTWENKT-LLCVSTNey-----------------ytELGMYYHL
GPR26                               -------GFHQLY-ASCTLCSrrp---------------derLRFAVFTG
GPR27                               ---------DDED-APCALEQr-------------------pDGAPGALG
GPR3                                ---------LDGL-TTCGVVY---------------------PLSKNHLV
GPR31                               ---------AQNS-TRCHSFYsr----------------adgSFSIIWQE
GPR33                               ------HHDRKGK-VTCQNNYavstnwes-----kemqasrqWIHVACFI
GPR37                               --edlGFSGRAPA-ERCIIKIspdlpd--------tiyvlalTYDSARLW
GPR37L1                             ----qEPAPTMGTlDSCIMKPsaslpe--------slyslvmTYQNARMW
GPR39                               strhhEQPETSNM-SICTNLSs-------------------rWTVFQSSI
GPR4                                ------FRDRYNH-TFCFEKFp------------------meGWVAWMNL
GPR42                               ----dISHSQGTN-GTCYLEFwk----------------dqlAILLPVRL
GPR6                                ---------LAER-AACSVVR---------------------PLARS-HV
GPR61                               ----wEEGAPSVP-PGCSLQWs------------------hsAYCQLFVV
GPR65                               ---eyCDAEKSNF-TLCYDKYp------------------leKWQINLNL
GPR68                               ------IEDENQH-RVCFEHYp------------------iqAWQRAINY
GPR75                               ------------S-HLCLPMSs------------------liAGKGKAIL
GPR78                               -------GYSSAF-ASCSLRLppe---------------perPRFAAFTA
HCAR1                               -----CVQETAVS-CESFIME----------------------SANGWHD
HCAR2                               ------PIQNGGA-NLCSSFS--------------------iCHTFQWHE
HCAR3                               -------IQNGTA-NVCISFS--------------------iCHTFRWHE
HTR5A                               ------ETYSEGS-EECQVSR-----------------------EPSYAV
LGR4                                ---------YSAS-PLCLPFPt-------------------gETPSLGFT
LHCGR                               ---------YMKV-SICFPMDv------------------etTLSQVYIL
MAS1                                -----REEESHSR-NDCRAVI----------------------------I
MC2R                                -----------------VPTV-----------------------------
MRGPRD                              --------LKFNE-DRCFRVD----------------------------M
MRGPRX3                             ------LFSGANS-VWCETSD-------------------------FITI
MRGPRX4                             ------LFSGADS-SWCETSD---------------------FIPVAWLI
NPBWR2                              ------YSNELQV-PSCGLSFpw----------------peqVWFKASRV
NPSR1                               ------RTLSNGE-VQCWALWp------------------ddSYWTPYMT
NPY1R                               -fqnvTLDAYKDK-YVCFDQFp------------------sdSHRLSYTT
NPY2R                               ---liEIIPDFEI-VACTEKWpge---------------eksIYGTVYSL
NPY4R                               knhskALEFLADK-VVCTESWp------------------laHHRTIYTT
NPY5R                               -qetfGSALLSSR-YLCVESWp------------------sdSYRIAFTI
NTSR1                               ---rsADGQHAGG-LVCTPTIh-------------------tATVKVVIQ
NTSR2                               -letaDGEPEPAS-RVCTVLVs-------------------rTALQVFIQ
OPN4                                ------YVPEGLL-TSCSWDYms-----------------ftPAVRAYTM
OPN5                                ------YVPEPFG-TSCTLDWwla---------------qasVGGQVFIL
OXER1                               -----------SG-PSCLSYRvg----------------tkpSASLRWHQ
PROKR1                              ---vlVIVKSQEK-IFCGQIWpv----------------dqqLYYKSYFL
PROKR2                              ---vlFIVKSQEK-IFCGQIWpv----------------dqqLYYKSYFL
PTGDR2                              ------ISRLDGR-IMCYYNVlllnpgp-------drdatcnSRQVALAV
QRFPR                               ---kyDFLYEKEH-ICCLEEWt------------------spVHQKIYTT
RXFP1                               -----FKNYYGTN-GVCFPLHsed---------------tesIGAQIYSV
RXFP2                               -----FGNFYGKN-GVCFPLYydq---------------tedIGSKGYSL
RXFP3                               -------VKVMGE-ELCLVRFpdkll-----------grdrqFWLGLYHS
RXFP4                               -------GEVCGV-RLCLLRFp------------------srYWLGAYQL
S1PR4                               ---------LCAF-DRCSSLL--------------------pLYSKRYIL
SUCNR1                              -------VITDNG-TTCNDFAss----------------gdpNYNLIYSM
TAAR1                               -aeeiYYKHVHCR-GGCSVFF-----------------------SKISGV
TAAR2                               --iegYDILVACS-SSCPVMF-----------------------NKLWGT
TRHR                                ----iSTYKDAIV-ISCGYKIs-------------------rNYYSPIYL
TSHR                                ---------YAKV-SICLPMDt------------------etPLALAYIV
XCR1                                -----------LS-SGCDYSE---------------------LTWYLTSV

7tm_1:B/W                           ---------5.50-------------------------------------
7tm_1:SS                            HHHHHHCHH-HHH-HHHHHHHHH-HH-------------CHHCCC.....
7tm_1:Seq                           fsavlsFil-Pll-vivilyari-fr-------------tvrktsrtmtv
                                    --------------------------------------------------
AGTR2                               MKNILGFII-PLI-FIATCYFGI-RK-------------HLLK-------
BRS3                                LCFLVFYII-PLS-IISVYYSLI-AR-------------TLYKST-----
C3AR1                               SLDYPDFYGdPLE-NRSLENIVQpPG-------------EMNDRLDPSSF
C5AR1                               VRLVLGFLW-PLL-TLTICYTFI-LL-------------RTW--------
C5AR2                               IRFLFGFLG-PLV-AVASCHSAL-LC-------------WAAR-------
CCR1                                KLNLFGLVL-PLL-VMIICYTGI-IK-------------ILLR-------
CCR10                               AQVALGFAL-PLG-VMVACYALL-GR-------------TLLA-------
CCR2                                MRNILGLVL-PLL-IMVICYSGI-LK-------------TLLR-------
CCR3                                RMTIFCLVL-PLL-VMAICYTGI-IK-------------TLLR-------
CCR4                                EINILGLVI-PLG-IMLFCYSMI-IR-------------TLQH-------
CCR5                                KIVILGLVL-PLL-VMVICYSGI-LK-------------TLLR-------
CCR6                                LELLFGFFI-PLM-FMIFCYTFI-VK-------------TLVQ-------
CCR7                                AQMVIGFLV-PLL-AMSFCYLVI-IR-------------TLLQ-------
CCR8                                KMNILGLLI-PFT-IFMFCYIKI-LH-------------QLKR-------
CCR9                                LKVILGFFL-PFV-VMACCYTII-IH-------------TLIQ-------
CMKLR1                              TRFLCGFLV-PVL-IITACYLTI-VC-------------KLQR-------
CX3CR1                              ETNFLGFLL-PLL-IMSYCYFRI-IQ-------------TLFS-------
CXCR1                               LPHTFGFIV-PLF-VMLFCYGFT-LR-------------TLFK-------
CXCR2                               LPQSFGFIV-PLL-IMLFCYGFT-LR-------------TLFK-------
CXCR3                               LQLVAGFLL-PLL-VMAYCYAHI-LA-------------VLLV-------
CXCR4                               QHIMVGLIL-PGI-VILSCYCII-IS-------------KLSH-------
CXCR5                               LYHVAGFLL-PML-VMGWCYVGV-VH-------------RLRQ-------
CXCR6                               TQMTLGFFL-PLL-TMIVCYSVI-IK-------------TLLH-------
FPR3                                LHFIIGFSV-PMS-IITVCYGII-AA-------------KIHR-------
FSHR                                -SLLVLNVL-AFV-VICGCYIHI-YL-------------TVRN-------
GPBAR1                              YLEVYGLLL-PAVgAAAFLSVRV-LA-------------TAHRQLQDI--
GPER1                               LEVTLGFIV-PFA-IIGLCYSLI-VR-------------VLVR-------
GPR101                              LSVVSFIVI-PLI-VMIACYSVV-FC-------------AARRQH-ALLY
GPR12                               LSV--SFLF-MFA-LMLQLYIQI-CK-------------IVMRHAHQIAL
GPR139                              IHCFTVYLV-PCS-IFFILNSII-VY-------------KLRR-------
GPR18                               TRLTFFFLI-PLF-IMIGCYLVI-IH-------------NLLH-------
GPR20                               ALTVLEFLL-PLL-VISVFTGRI-MC-------------ALSR-------
GPR21                               FIVMMLYAP-AAL-IVCFTYFNI-FR-------------ICQQHT-----
GPR22                               LVQIPIFFF-TVV-VMLITYTKI-LQ-------------ALNIRIGTRFS
GPR26                               AFHALSFLL-SFV-VLCCTYLKV-LK-------------VARFHCKRIDV
GPR27                               FLLLLAVVV-GAT-HLVYLRLLF-FI-------------HDRRKMR---P
GPR3                                VLAIAFFM--VFG-IMLQLYAQI-CR-------------IVCRHAQQIA-
GPR31                               ALSCLQFVL-PFG-LIVFCNAGI-IR-------------ALQKRL-----
GPR33                               SRFLLGFLL-PFF-IIIFCYERV-AS-------------KVKE-------
GPR37                               WYFGCYFCL-PTL-FTITCSLVT-AR-------------KIRK-------
GPR37L1                             WYFGCYFCL-PIL-FTVTCQLVT-WR--------------VRG-------
GPR39                               FGAFVVYLV-VLL-SVAFMCWNM-MQ-------------VLMK-------
GPR4                                YRVFVGFLF-PWA-LMLLSYRGI-LR-------------AVRGSV-----
GPR42                               EMAVVLFVV-PLI-ITSYCYSRL-VW-------------ILGR-------
GPR6                                ALLSAAFFM-VFG-IMLHLYVRI-CQ-------------VVWRHAHQIA-
GPR61                               VFAVLYFLL-PLL-LILVVYCSM-FRvarvaamqhgplpTWMETPRQRSE
GPR65                               FRTCTGYAI-PLV-TILICNRKV-YQ-------------AVRH-------
GPR68                               YRFLVGFLF-PIC-LLLASYQGI-LR-------------AVRR-------
GPR75                               SLYVVDFTF-CVA-VVSVSYIMI-AQ-------------TLRKNAQ----
GPR78                               TLHAVGFVL-PLA-VLCLTSLQV-HR-------------VARRHCQRMDT
HCAR1                               IMFQLEFFM-PLG-IILFCSFKI-VW-------------SLRR-------
HCAR2                               AMFLLEFFL-PLG-IILFCSARI-IW-------------SLRQ-------
HCAR3                               AMFLLEFFL-PLG-IILFCSARI-IW-------------SLRQ-------
HTR5A                               FSTVGAFYL-PLC-VVLFVYWKI-YK-------------AAKFRVGSRKT
LGR4                                VTLVLLNSL-AFL-LMAVIYTKL-YC-------------NLEK-------
LHCGR                               TILIL-NVV-AFF-IICACYIKI-YF-------------AVRN-------
MAS1                                FIAILSFLV-FTP-LMLVSSTIL-VV-------------KIRK-------
MC2R                                ITFTSLFPL-MLV-FILCLYVHM-FL-------------LARSHT-----
MRGPRD                              VQAALIMGV-LTP-VMTLSSLTL-FV-------------WVRR-------
MRGPRX3                             AWLVFLCVV-LCG-SSLVLLVRI-LC-------------GSRK-------
MRGPRX4                             FLCVVLCV------SSLVLLVRI-LC-------------GSRK-------
NPBWR2                              YTLVLGFVL-PVC-TICVLYTDL-LR-------------RLRA-------
NPSR1                               IVAFLVYFI-PLT-IISIMYGIV-IR-------------TIWIKSKTY--
NPY1R                               LLLVLQYFG-PLC-FIFICYFKI-YI-------------RLKR-------
NPY2R                               SSLLILYVL-PLG-IISFSYTRI-WS-------------KLKNHV-----
NPY4R                               FLLLFQYCL-PLG-FILVCYARI-YR-------------RLQR-------
NPY5R                               SLLLVQYIL-PLV-CLTVSHTSV-CR-------------SISCGLSNKEN
NTSR1                               VNTFMSFIF-PMV-VISVLNTII-ANkl---------tvMVRQAAEQGQV
NTSR2                               VNVLVSFVL-PLA-LTAFLNGVT-VS-------------HLLALCSQVPS
OPN4                                LLCCFVFFL-PLL-IIIYCYIFI-FR-------------AIRETGRA---
OPN5                                NILFFCLLL-PTA-VIVFSYVKI-IA-------------KVKSSS-----
OXER1                               ALYLLEFFL-PLA-LILFAIVSI-GL-------------TIRN-------
PROKR1                              FIFGIEFVG-PVV-TMTLCYARI-SR-------------ELWF-------
PROKR2                              FIFGVEFVG-PVV-TMTLCYARI-SR-------------ELWF-------
PTGDR2                              SKFLLAFLV-PLA-IIASSHAAV-SL-------------RLQH-------
QRFPR                               FILVILFLL-PLM-VMLILYSKI-GY-------------ELWI-------
RXFP1                               AIFLGINLA-AFI-IIVFSYGSM-FY-------------SVHQ-------
RXFP2                               GIFLGVNLL-AFL-IIVFSYITM-FC-------------SIQKTAL----
RXFP3                               QKVLLGFVL-PLG-IIILCYLLL-VR-------------FIADRRA---A
RXFP4                               QRVVLAFMV-PLG-VITTSYLLL-LA-------------FLQR-------
S1PR4                               FCLVI-FAG-VLA-TIMGLYGAI-FR-------------LVQA-------
SUCNR1                              CLTLLGFLI-PLF-VMCFFYYKI-AL-------------FLKQ-------
TAAR1                               LTFMTSFYI-PGS-IMLCVYYRI-YL-------------IAKEQARLISD
TAAR2                               TLFMAGFFT-PGS-MMVGIYGKI-FA-------------VSRK-------
TRHR                                MDFGVFYVV-PMI-LATVLYGFI-ARilfl----npipsDPKENSKTWKN
TSHR                                FVLTL-NIV-AFV-IVCCCYVKI-YI-------------TVRN-------
XCR1                                YQHNLFFLL-SLG-IILFCYVEI-LR-------------TLFR-------

7tm_1:B/W                           --------------------------------------------------
7tm_1:SS                            ...-----------------------------------------------
7tm_1:Seq                           ksk-----------------------------------------------
                                    --------------------------------------------------
AGTR2                               --------------------------------------------------
BRS3                                --------------------------------------------------
C3AR1                               QTN---Dhpwtvptvfqpqtfqrpsadslprgsarltsqnlysnvfkpad
C5AR1                               --------------------------------------------------
C5AR2                               --------------------------------------------------
CCR1                                --------------------------------------------------
CCR10                               --------------------------------------------------
CCR2                                --------------------------------------------------
CCR3                                --------------------------------------------------
CCR4                                --------------------------------------------------
CCR5                                --------------------------------------------------
CCR6                                --------------------------------------------------
CCR7                                --------------------------------------------------
CCR8                                --------------------------------------------------
CCR9                                --------------------------------------------------
CMKLR1                              --------------------------------------------------
CX3CR1                              --------------------------------------------------
CXCR1                               --------------------------------------------------
CXCR2                               --------------------------------------------------
CXCR3                               --------------------------------------------------
CXCR4                               --------------------------------------------------
CXCR5                               --------------------------------------------------
CXCR6                               --------------------------------------------------
FPR3                                --------------------------------------------------
FSHR                                --------------------------------------------------
GPBAR1                              CRLERA--------------------------------------------
GPER1                               --------------------------------------------------
GPR101                              NVKRHSLevrvkdcvenedeegaekkeefqdesefrrqhegevkakegrm
GPR12                               QHH-----------------------------------------------
GPR139                              --------------------------------------------------
GPR18                               --------------------------------------------------
GPR20                               --------------------------------------------------
GPR21                               KDISERQ-------------------------------------------
GPR22                               TGQKKKArkkktislttqheatdms-------------------------
GPR26                               ITMQTLVl------------------------------------------
GPR27                               AR----Lvpavshdwtfhgpgatgqaaa----------------------
GPR3                                --------------------------------------------------
GPR31                               --------------------------------------------------
GPR33                               --------------------------------------------------
GPR37                               --------------------------------------------------
GPR37L1                             --------------------------------------------------
GPR39                               -SQKGSLa------------------------------------------
GPR4                                --------------------------------------------------
GPR42                               --------------------------------------------------
GPR6                                --------------------------------------------------
GPR61                               SLSSRST-------------------------------------------
GPR65                               --------------------------------------------------
GPR68                               --------------------------------------------------
GPR75                               ---VRKCppvitvdasrpqpfmgvpvqgggdpiqcam-------------
GPR78                               VTMKALAl------------------------------------------
HCAR1                               --------------------------------------------------
HCAR2                               --------------------------------------------------
HCAR3                               --------------------------------------------------
HTR5A                               NSVSPISeavevkdsa----------------------------------
LGR4                                --------------------------------------------------
LHCGR                               --------------------------------------------------
MAS1                                --------------------------------------------------
MC2R                                --------------------------------------------------
MRGPRD                              --------------------------------------------------
MRGPRX3                             --------------------------------------------------
MRGPRX4                             --------------------------------------------------
NPBWR2                              --------------------------------------------------
NPSR1                               ETVISNC-------------------------------------------
NPY1R                               --------------------------------------------------
NPY2R                               --------------------------------------------------
NPY4R                               --------------------------------------------------
NPY5R                               RLE---Eneminltlhpskksgpqvklsgshkwsysfikkhrrryskkta
NTSR1                               CTVG----------------------------------------------
NTSR2                               TSTPGSStpsrlellseeg-------------------------------
OPN4                                LQTFGA--------------------------------------------
OPN5                                --------------------------------------------------
OXER1                               --------------------------------------------------
PROKR1                              --------------------------------------------------
PROKR2                              --------------------------------------------------
PTGDR2                              --------------------------------------------------
QRFPR                               KKRVGDG-------------------------------------------
RXFP1                               --------------------------------------------------
RXFP2                               --------------------------------------------------
RXFP3                               GTKGG---------------------------------------------
RXFP4                               --------------------------------------------------
S1PR4                               --------------------------------------------------
SUCNR1                              --------------------------------------------------
TAAR1                               ANQ-----------------------------------------------
TAAR2                               ------H-------------------------------------------
TRHR                                DSTHQNT-------------------------------------------
TSHR                                --------------------------------------------------
XCR1                                --------------------------------------------------

7tm_1:B/W                           --------------------------------------------------
7tm_1:SS                            --------------------------------------------------
7tm_1:Seq                           --------------------------------------------------
                                    --------------------------------------------------
AGTR2                               --------------------------------------------------
BRS3                                --------------------------------------------------
C3AR1                               vvspkipsgfpiedhetspldnsda------flsthlklfpsassnsfye
C5AR1                               --------------------------------------------------
C5AR2                               --------------------------------------------------
CCR1                                --------------------------------------------------
CCR10                               --------------------------------------------------
CCR2                                --------------------------------------------------
CCR3                                --------------------------------------------------
CCR4                                --------------------------------------------------
CCR5                                --------------------------------------------------
CCR6                                --------------------------------------------------
CCR7                                --------------------------------------------------
CCR8                                --------------------------------------------------
CCR9                                --------------------------------------------------
CMKLR1                              --------------------------------------------------
CX3CR1                              --------------------------------------------------
CXCR1                               --------------------------------------------------
CXCR2                               --------------------------------------------------
CXCR3                               --------------------------------------------------
CXCR4                               --------------------------------------------------
CXCR5                               --------------------------------------------------
CXCR6                               --------------------------------------------------
FPR3                                --------------------------------------------------
FSHR                                --------------------------------------------------
GPBAR1                              --------------------------------------------------
GPER1                               --------------------------------------------------
GPR101                              eakdgslkakegstgtsessveargseevresstvasdgsmegkegstkv
GPR12                               --------------------------------------------------
GPR139                              --------------------------------------------------
GPR18                               --------------------------------------------------
GPR20                               --------------------------------------------------
GPR21                               --------------------------------------------------
GPR22                               --------------------------------------------------
GPR26                               --------------------------------------------------
GPR27                               --------------------------------------------------
GPR3                                --------------------------------------------------
GPR31                               --------------------------------------------------
GPR33                               --------------------------------------------------
GPR37                               --------------------------------------------------
GPR37L1                             --------------------------------------------------
GPR39                               --------------------------------------------------
GPR4                                --------------------------------------------------
GPR42                               --------------------------------------------------
GPR6                                --------------------------------------------------
GPR61                               --------------------------------------------------
GPR65                               --------------------------------------------------
GPR68                               --------------------------------------------------
GPR75                               --------------------------------------------------
GPR78                               --------------------------------------------------
HCAR1                               --------------------------------------------------
HCAR2                               --------------------------------------------------
HCAR3                               --------------------------------------------------
HTR5A                               --------------------------------------------------
LGR4                                --------------------------------------------------
LHCGR                               --------------------------------------------------
MAS1                                --------------------------------------------------
MC2R                                --------------------------------------------------
MRGPRD                              --------------------------------------------------
MRGPRX3                             --------------------------------------------------
MRGPRX4                             --------------------------------------------------
NPBWR2                              --------------------------------------------------
NPSR1                               --------------------------------------------------
NPY1R                               --------------------------------------------------
NPY2R                               --------------------------------------------------
NPY4R                               --------------------------------------------------
NPY5R                               cvlp----------------------------------------------
NTSR1                               --------------------------------------------------
NTSR2                               --------------------------------------------------
OPN4                                --------------------------------------------------
OPN5                                --------------------------------------------------
OXER1                               --------------------------------------------------
PROKR1                              --------------------------------------------------
PROKR2                              --------------------------------------------------
PTGDR2                              --------------------------------------------------
QRFPR                               --------------------------------------------------
RXFP1                               --------------------------------------------------
RXFP2                               --------------------------------------------------
RXFP3                               --------------------------------------------------
RXFP4                               --------------------------------------------------
S1PR4                               --------------------------------------------------
SUCNR1                              --------------------------------------------------
TAAR1                               --------------------------------------------------
TAAR2                               --------------------------------------------------
TRHR                                --------------------------------------------------
TSHR                                --------------------------------------------------
XCR1                                --------------------------------------------------

7tm_1:B/W                           --------------------------------------------------
7tm_1:SS                            --------------------------------------------------
7tm_1:Seq                           --------------------------------------------------
                                    --------------------------------------------------
AGTR2                               --------------------------------------------------
BRS3                                -------------------------------------------------L
C3AR1                               selpqgfqdyynlgqftdddqvptplvaititrlvvgfllpsvimiacyS
C5AR1                               --------------------------------------------------
C5AR2                               --------------------------------------------------
CCR1                                --------------------------------------------------
CCR10                               --------------------------------------------------
CCR2                                --------------------------------------------------
CCR3                                --------------------------------------------------
CCR4                                --------------------------------------------------
CCR5                                --------------------------------------------------
CCR6                                --------------------------------------------------
CCR7                                --------------------------------------------------
CCR8                                --------------------------------------------------
CCR9                                --------------------------------------------------
CMKLR1                              --------------------------------------------------
CX3CR1                              --------------------------------------------------
CXCR1                               --------------------------------------------------
CXCR2                               --------------------------------------------------
CXCR3                               --------------------------------------------------
CXCR4                               --------------------------------------------------
CXCR5                               --------------------------------------------------
CXCR6                               --------------------------------------------------
FPR3                                --------------------------------------------------
FSHR                                --------------------------------------------------
GPBAR1                              --------------------------------------------------
GPER1                               --------------------------------------------------
GPR101                              eensmkadkgrtevnqcsidlgeddmefgeddinfseddveavnipeslP
GPR12                               --------------------------------------------------
GPR139                              --------------------------------------------------
GPR18                               --------------------------------------------------
GPR20                               --------------------------------------------------
GPR21                               -------------------------------------------------A
GPR22                               -------------------------------qssggrnvvfgvrtsvsvI
GPR26                               -----------------------------------------------lvD
GPR27                               ----------------------------nwtagfgrgptppalvgirpaG
GPR3                                --------------------------------------------------
GPR31                               --------------------------------------------------
GPR33                               --------------------------------------------------
GPR37                               --------------------------------------------------
GPR37L1                             --------------------------------------------------
GPR39                               -----------------------------------------------ggT
GPR4                                --------------------------------------------------
GPR42                               --------------------------------------------------
GPR6                                --------------------------------------------------
GPR61                               -------------------------------------------------M
GPR65                               --------------------------------------------------
GPR68                               --------------------------------------------------
GPR75                               -------------------palyrnqnynklqhvqtrgytkspnqlvtpA
GPR78                               -----------------------------------------------laD
HCAR1                               --------------------------------------------------
HCAR2                               --------------------------------------------------
HCAR3                               --------------------------------------------------
HTR5A                               ---------------------------------------kqpqmvftvrH
LGR4                                --------------------------------------------------
LHCGR                               --------------------------------------------------
MAS1                                --------------------------------------------------
MC2R                                --------------------------------------------------
MRGPRD                              --------------------------------------------------
MRGPRX3                             --------------------------------------------------
MRGPRX4                             --------------------------------------------------
NPBWR2                              --------------------------------------------------
NPSR1                               -------------------------------------------------S
NPY1R                               -------------------------------------------------R
NPY2R                               --------------------------------------------------
NPY4R                               --------------------------------------------------
NPY5R                               --aperpsqenhsrilpenfgsvrsqlsssskfipgvptcfeikpeensD
NTSR1                               -------------------------------------------------G
NTSR2                               ------------------------------------llsfivwkktfiqG
OPN4                                --------------------------------------------------
OPN5                                --------------------------------------------------
OXER1                               --------------------------------------------------
PROKR1                              -------------------------------------------------K
PROKR2                              -------------------------------------------------K
PTGDR2                              --------------------------------------------------
QRFPR                               -------------------------------------------------S
RXFP1                               --------------------------------------------------
RXFP2                               --------------------------------------------------
RXFP3                               --------------------------------------------------
RXFP4                               --------------------------------------------------
S1PR4                               --------------------------------------------------
SUCNR1                              --------------------------------------------------
TAAR1                               --------------------------------------------------
TAAR2                               -------------------------------------------------A
TRHR                                -------------------------------------------------N
TSHR                                --------------------------------------------------
XCR1                                --------------------------------------------------

7tm_1:B/W                           -----------------------------------6.50-----------
7tm_1:SS                            XXXXXXXXXX-CCCHCCHHHHHHHHHHHHHHHHHHHH-----HHHHH---
7tm_1:Seq                           kgsetkkkvkrrslrkekkaartllivvvvFivcwlP-----ftiiy---
                                    --------------------------------------------------
AGTR2                               ------TNSYGKNRITRDQVLKMAAAVVLAFIICWLP-----FHVLT---
BRS3                                NIPTEEQSHARKQIESRKRIARTVLVLVALFALCWLP-----NHLLY---
C3AR1                               --FIVFRMQRGRFAKSQSKTFRVAVVVVAVFLVCWTP-----YHIFG---
C5AR1                               ----------SRRATRSTKTLKVVVAVVASFFIFWLP-----YQVTG---
C5AR2                               ------------------RCRPLGTAIVVGFFVCWAP-----YHLLG---
CCR1                                -----------RPNEKKSKAVRLIFVIMIIFFLFWTP-----YNLTI---
CCR10                               -----------ARGPERRRALRVVVALVAAFVVLQLP-----YSLAL---
CCR2                                ----------CRNEKKRHRAVRVIFTIMIVYFLFWTP-----YNIVI---
CCR3                                -----------CPSKKKYKAIRLIFVIMAVFFIFWTP-----YNVAI---
CCR4                                -----------CKNEKKNKAVKMIFAVVVLFLGFWTP-----YNIVL---
CCR5                                ----------CRNEKKRHRAVRLIFTIMIVYFLFWAP-----YNIVL---
CCR6                                -----------AQNSKRHKAIRVIIAVVLVFLACQIP-----HNMVL---
CCR7                                -----------ARNFERNKAIKVIIAVVVVFIVFQLP-----YNGVV---
CCR8                                -----------CQNHNKTKAIRLVLIVVIASLLFWVP-----FNVVL---
CCR9                                -----------AKKSSKHKALKVTITVLTVFVLSQFP-----YNCIL---
CMKLR1                              -----------NRLAKTKKPFKIIVTIIITFFLCWCP-----YHTLN---
CX3CR1                              -----------CKNHKKAKAIKLILLVVIVFFLFWTP-----YNVMI---
CXCR1                               -----------AHMGQKHRAMRVIFAVVLIFLLCWLP-----YNLVL---
CXCR2                               -----------AHMGQKHRAMRVIFAVVLIFLLCWLP-----YNLVL---
CXCR3                               -----------SRGQRRLRAMRLVVVVVVAFALCWTP-----YHLVV---
CXCR4                               -----------SKGHQKRKALKTTVILILAFFACWLP-----YYIGI---
CXCR5                               ----------AQRRPQRQKAVRVAILVTSIFFLCWSP-----YHIVI---
CXCR6                               -----------AGGFQKHRSLKIIFLVMAVFLLTQMP-----FNLMK---
FPR3                                -----------NHMIKSSRPLRVFAAVVASFFICWFP-----YELIG---
FSHR                                --------PNIVSSSSDTRIAKRMAMLIFTDFLCMAP-----ISFFA---
GPBAR1                              -VCR--DEPSALARALTWRQARAQAGAMLLFGLCWGP-----YVATL---
GPER1                               ------AHRHRGLRPRRQKALRMILAVVLVFFVCWLP-----ENVFI---
GPR101                              PSRRNSNSNPPLPRCYQCKAAKVIFIIIFSYVLSLGP-----YCFLA---
GPR12                               -------FLATSHYVTTRKGVSTLAIILGTFAACWMP-----FTLYS---
GPR139                              ------KSNFRLRGYSTGKTTAILFTITSIFATLWAP-----RIIMI---
GPR18                               ------GRTSKLKPKVKEKSIRIIITLLVQVLVCFMP-----FHICF---
GPR20                               ------PGLLHQGRQRRVRAMQLLLTVLIIFLVCFTP-----FHARQ---
GPR21                               RFSSQSGETGEVQACPDKRYAMVLFRITSVFYILWLP-----YIIYF---
GPR22                               IALRRAVKRHRERRERQKRVFRMSLLIISTFLLCWTP-----ISVLN---
GPR26                               LHPSVRERCLEEQKRRRQRATKKISTFIGTFLVCFAP-----YVITR---
GPR27                               PGRGARRLLVLEEFKTEKRLCKMFYAVTLLFLLLWGP-----YVVAS---
GPR3                                ---LQRHLLPASHYVATRKGIATLAVVLGAFAACWLP-----FTVYC---
GPR31                               --------REPEKQPKLQRAQALVTLVVVLFALCFLP-----CFLAR---
GPR33                               -----------RSLFKSSKPFKVMMTAIISFFVCWMP-----YHIHQ---
GPR37                               -AEKACTRGNKRQIQLESQMNCTVVALTILYGFCIIP-----ENICN---
GPR37L1                             PPGRKSECRASKHEQCESQLNSTVVGLTVVYAFCTLP-----ENVCN---
GPR39                               RPPQLRKSESEESRTARRQTIIFLRLIVVTLAVCWMP-----NQIRR---
GPR4                                ----------STERQEKAKIKRLALSLIAIVLVCFAP-----YHVLL---
GPR42                               ----------GGSHRRQRRVAGLVAATLLNFLVCFGP-----YNVSH---
GPR6                                ---LQQHCLAPPHLAATRKGVGTLAVVLGTFGASWLP-----FAIYC---
GPR61                               VTSSGAPQTTPHRTFGGGKAAVVLLAVGGQFLLCWLP-----YFSFH---
GPR65                               --------NKATENKEKKRIIKLLVSITVTFVLCFTP-----FHVML---
GPR68                               --------SHGTQKSRKDQIQRLVLSTVVIFLACFLP-----YHVLL---
GPR75                               ASRLQLVSAINLSTAKDSKAVVTCVIIVLSVLVCCLP-----LGISL---
GPR78                               LHPSVRQRCLIQQKRRRHRATRKIGIAIATFLICFAP-----YVMTR---
HCAR1                               -------RQQLARQARMKKATRFIMVVAIVFITCYLP-----SVSAR---
HCAR2                               --------RQMDRHAKIKRAITFIMVVAIVFVICFLP-----SVVVRiri
HCAR3                               --------RQMDRHAKIKRAITFIMVVAIVFVICFLPsvvvrIHIFW---
HTR5A                               ATVTFQPEGDTWREQKEQRAALMVGILIGVFVLCWIP-----FFLTE---
LGR4                                ---------EDLSENSQSSMIKHVAWLIFTNCIFFCP-----VAFFS---
LHCGR                               --------PELMATNKDTKIAKKMAILIFTDFTCMAP-----ISFFA---
MAS1                                ----------NTWASHSSKLYIVIMVTIIIFLIFAMP-----MRLLY---
MC2R                                -------RKISTLPRANMKGAITLTILLGVFIFCWAP-----FVLHV---
MRGPRD                              --------SSQQWRRQPTRLFVVVLASVLVFLICSLP-----LSIYW---
MRGPRX3                             --------------MPLTRLYVTILLTVLVFLLCGLP-----FGIQW---
MRGPRX4                             --------------MPLTRLYVTILLTVLVFLLCGLP-----FGILG---
NPBWR2                              ---VRLRSGAKALGKARRKVTVLVLVVLAVCLLCWTP-----FHLAS---
NPSR1                               DGKLCSSYNRGLISKAKIKAIKYSIIIILAFICCWSP-----YFLFD---
NPY1R                               NNMMDKMRDNKYRSSETKRINIMLLSIVVAFAVCWLP-----LTIFN---
NPY2R                               ----SPGAANDHYHQRRQKTTKMLVCVVVVFAVSWLP-----LHAFQ---
NPY4R                               QGRVFHKGTYSLRAGHMKQVNVVLVVMVVAFAVLWLP-----LHVFN---
NPY5R                               VHELRVKRSVTRIKKRSRSVFYRLTILILVFAVSWMP-----LHLFH---
NTSR1                               EHSTFSMAIEPGRVQALRHGVRVLRAVVIAFVVCWLP-----YHVRR---
NTSR2                               GQVSLVRHKDVRRIRSLQRSVQVLRAIVVMYVICWLP-----YHARR---
OPN4                                CKGNGESLWQRQRLQSECKMAKIMLLVILLFVLSWAP-----YSAVA---
OPN5                                KEVAHFDSRIHSSHVLEMKLTKVAMLICAGFLIAWIP-----YAVVS---
OXER1                               --------RGLGGQAGPQRAMRVLAMVVAVYTICFLP-----SIIFG---
PROKR1                              AVPGFQTEQIRKRLRCRRKTVLVLMCILTAYVLCWAP-----FYGFT---
PROKR2                              AVPGFQTEQIRKRLRCRRKTVLVLMCILTAYVLCWAP-----FYGFT---
PTGDR2                              -----------RGRRRPGRFVRLVAAVVAAFALCWGP-----YHVFS---
QRFPR                               VLRTIHGKEMSKIARKKKRAVIMMVTVVALFAVCWAP-----FHVVH---
RXFP1                               --SAITATEIRNQVKKEMILAKRFFFIVFTDALCWIP-----IFVVK---
RXFP2                               -----QTTEVRNCFGREVAVANRFFFIVFSDAICWIP-----VFVVK---
RXFP3                               -AAVAGGRPTGASARRLSKVTKSVTIVVLSFFLCWLP-----NQALT---
RXFP4                               ---------RQRRRQDSRVVARSVRILVASFFLCWFP-----NHVVT---
S1PR4                               ---SGQKAPRPAARRKARRLLKTVLMILLAFLVCWGP-----LFGLL---
SUCNR1                              ------RNRQVATALPLEKPLNLVIMAVVIFSVLFTP-----YHVMR---
TAAR1                               KLQIGLEMKNGISQSKERKAVKTLGIVMGVFLICWCP-----FFICT---
TAAR2                               HAINNLRENQNNQVKKDKKAAKTLGIVIGVFLLCWFP-----CFFTI---
TRHR                                LNVNTSNRCFNSTVSSRKQVTKMLAVVVILFALLWMP-----YRTLV---
TSHR                                --------PQYNPGDKDTKIAKRMAVLIFTDFICMAP-----ISFYA---
XCR1                                -----------SRSKRRHRTVKLIFAIVVAYFLSWGP-----YNFTL---

7tm_1:B/W                           ----------------------------------------------7.50
7tm_1:SS                            --HHHCHCTTS------------H-HCHHHHH-HH-HH-HHHHHHHHHHH
7tm_1:Seq                           --llqalskqt------------i-ptslfti-av-wl-gysnsavNPii
                                    --------------------------------------------------
AGTR2                               --FLDALAWMGVin---scEVIAV-IDLALPF-AI-LL-GFTNSCVNPFL
BRS3                                --LYHSFTSQTY-------VDPSA-MHFIFTI-FSrVL-AFSNSCVNPF-
C3AR1                               --VLSLLTDPET-------PLGKT-LMSWDHV-CI-AL-ASANSCFNPFL
C5AR1                               --IMMSFLEPSS-------PTFLL-LKKLDSL-CV-SF-AYINCCINPII
C5AR2                               --LVLTVAAPNS-------ALLAR-ALRAEPL-IV-GL-ALAHSCLNPML
CCR1                                --LISVFQDFLFth---ecEQSRH-LDLAVQV-TE-VI-AYTHCCVNPVI
CCR10                               --LLDTADLLAAre--rscPASKR-KDVALLV-TS-GL-ALARCGLNPVL
CCR2                                --LLNTFQEFFGls---ncESTSQ-LDQATQV-TE-TL-GMTHCCINPII
CCR3                                --LLSSYQSILFgn---dcERSKH-LDLVMLV-TE-VI-AYSHCCMNPVI
CCR4                                --FLETLVELEVlq---dcTFERY-LDYAIQA-TE-TL-AFVHCCLNPII
CCR5                                --LLNTFQEFFGln---ncSSSNR-LDQAMQV-TE-TL-GMTHCCINPII
CCR6                                --LVTAANLGKMnr---scQSEKL-IGYTKTV-TE-VL-AFLHCCLNPVL
CCR7                                --LAQTVANFNIts--stcELSKQ-LNIAYDV-TY-SL-ACVRCCVNPFL
CCR8                                --FLTSLHSMHIld---gcSISQQ-LTYATHV-TE-II-SFTHCCVNPVI
CCR9                                --LVQTIDAYAMfi--sncAVSTN-IDICFQV-TQ-TI-AFFHSCLNPVL
CMKLR1                              --LLELHHTAMP---------GSV-FSLGLPL-AT-AL-AIANSCMNPIL
CX3CR1                              --FLETLKLYDFfp---scDMRKD-LRLALSV-TE-TV-AFSHCCLNPLI
CXCR1                               --LADTLMRTQViq--escERRNN-IGRALDA-TE-IL-GFLHSCLNPII
CXCR2                               --LADTLMRTQViq--etcERRNH-IDRALDA-TE-IL-GILHSCLNPLI
CXCR3                               --LVDILMDLGAla--rncGRESR-VDVAKSV-TS-GL-GYMHCCLNPLL
CXCR4                               --SIDSFILLEIik--qgcEFENT-VHKWISI-TE-AL-AFFHCCLNPIL
CXCR5                               --FLDTLARLKAvd--ntcKLNGS-LPVAITM-CE-FL-GLAHCCLNPML
CXCR6                               --FIRSTHWEYY-------AMTSF--HYTIMV-TE-AI-AYLRACLNPVL
FPR3                                --ILMAVWLKEMl----lnGKYKI-ILVLINP-TS-SL-AFFNSCLNPIL
FSHR                                --ISASLKVPLI-----------T-VSKAKIL-LV-LF-HPINSCANPFL
GPBAR1                              --LLSVLA------------------------------------------
GPER1                               --SVHLLQRTQPgaapckqSFRHA-HPLTGHI-VN-LA-AFSNSCLNPLI
GPR101                              --VLAVWVDVET----------QV-PQWVITI-II-WL-FFLQCCIHPYV
GPR12                               --LIADYTYPSI-----------------YTY-AT-LLpATYNSIINPVI
GPR139                              --LYHLYGAP-I-------QNRWL-VHIMSDI-AN-ML-ALLNTAINFFL
GPR18                               --AFLMLGTGEN-----------S-YNPWGAF-TT-FL-MNLSTCLDVIL
GPR20                               --VAVALWPDMP---------HHT-SLVVYHV-AV-TL-SSLNSCMDPIV
GPR21                               --LLESSTGHS--------------NRFASFL-TT-WL-AISNSFCNCVI
GPR22                               --TTILCLGPS-----------DL-LVKLRLC-FL-VM-AYGTTIFHPLL
GPR26                               --LVELFSTVPI-------------GSHWGVL-SK-CL-AYSKAASDPFV
GPR27                               --YLRVLVRPGA-----------V-PQAYLTA-SV-WL-TFAQAGINPVV
GPR3                                --LLGDAHSPPL----------------YTYL-TL-LP-ATYNSMINPII
GPR31                               --VLMHIFQNLGs-----cRALCA-VAHTSDV-TG-SL-TYLHSVLNPVV
GPR33                               --GLLLTTNQSL-----------L-LELTLIL-TV-LT-TSFNTIFSPTL
GPR37                               --IVTAYMATGV--------SQQT-MDLLNII-SQ-FL-LFFKSCVTPVL
GPR37L1                             --IVVAYLSTEL-------TRQ----------------------------
GPR39                               --IMAAAKPKHDw----trSYFRA-YMILLPF-SE-TF-FYLSSVINPLL
GPR4                                --LSRSAIYLGRpw---dcGFEER-VFSAYHS-SL-AF-TSLNCVADPIL
GPR42                               --VVGYICGESP--------V-------WRIY-VT-LL-STLNSCVDPFV
GPR6                                --VVGSHEDPAV-----------------YTYaTL-LP-ATYNSMINPII
GPR61                               --LYVALSAQPI-----------S-TGQVESV-VT-WI-GYFCFTSNPFF
GPR65                               --LIRCILEHAVnfe-dhsNSGKR-TYTMYRI-TV-AL-TSLNCVADPIL
GPR68                               --LVRSVWEASC-------DFAKG-VFNAYHF-SL-LL-TSFNCVADPVL
GPR75                               --VQVVLSSNGS----------FI-LYQFELF-GF-TL-IFFKSGLNPFI
GPR78                               --LAELVPFVTV-------------NAQWGIL-SK-CL-TYSKAVADPFT
HCAR1                               --LYFLWTVPSS-------ACDPS-VHGALHI-TL-SF-TYMNSMLDPLV
HCAR2                               fwLLHTSGTQNC-------EVYRS-VDLAFFI-TL-SF-TYMNSMLDPVV
HCAR3                               --LLHTSGTQNC-------EVYRS-VDLAFFI-TL-SF-TYMNSMLDPVV
HTR5A                               --LISPLCSCD------------I-PAIWKSI-FL-WL-GYSNSFFNPLI
LGR4                                --FAPLITAISI-----------S-PEIMKSV-TL-IF-FPLPACLNPVL
LHCGR                               --ISAAFKVPLI-----------T-VTNSKVL-LV-LF-YPINSCANPFL
MAS1                                --LLYYEYWSTF--------------GNLHHI-SL-LF-STINSSANPFI
MC2R                                --LLMTFCPSNP--------YCAC-YMSLFQV-NG-ML-IMCNAVIDPFI
MRGPRD                              --FVLYWLSLPP----------EM-QVLCFSL-SR-LS-SSVSSSANPVI
MRGPRX3                             --ALFSRIHLDW-------K--VL-FCHVHLV-SI-FL-SALNSSANPII
MRGPRX4                             --ALIYRMHLNL---------EVL-YCHVYLV-CM-SL-SSLNSSANPII
NPBWR2                              --VVALTTDLPQ---------TPL-VISMSYV-IT-SL-SYANSCLNPFL
NPSR1                               --ILDNFNLLPD-------TQERF-YAS--VI-IQ-NL-PALNSAINPLI
NPY1R                               --TVFDWNHQII--------ATCN-HNLLFLL-CH-LT-AMISTCVNPIF
NPY2R                               --LAVDIDSQVL-------DLKEY--KLIFTV-FH-II-AMCSTFANPLL
NPY4R                               --SLEDWHHEAI--------PICH-GNLIFLV-CH-LL-AMASTCVNPFI
NPY5R                               --VVTDFNDNLI-------SNR-H-FKLVYCI-CH-LL-GMMSCCLNPIL
NTSR1                               --LMFCYISDEQw----tpFLYDF-YHYFYMV-TN-AL-FYVSSTINPIL
NTSR2                               --LMYCYVPDDAw----tdPLYNF-YHYFYMV-TN-TL-FYVSSAVTPLL
OPN4                                --LVAFAGYAHV-----------L-TPYMSSV-PA-VI-AKASAIHNPII
OPN5                                --VWSAFGRPDS-----------I-PIQLSVV-PT-LL-AKSAAMYNPII
OXER1                               --MASMVAFWLSa-----cRSLDL-CTQLFHG-SL-AF-TYLNSVLDPVL
PROKR1                              --IVRDFFPTVF-------VKEKH-YLTAFYI-VE-CI-AMSNSMINTL-
PROKR2                              --IVRDFFPTVF-------VKEKH-YLTAFYV-VE-CI-AMSNSMINTVC
PTGDR2                              --LLEARAHANP-------GLRPL-VWRGLPF-VT-SL-AFFNSVANPVL
QRFPR                               --MMIEYSNFEK-------EYDDVtIKMIFAI-VQ-II-GFSNSICNPIV
RXFP1                               --FLSLLQVEIP---------GTI-TSW---V-VI-FI-LPINSALNPIL
RXFP2                               --ILSLFRVEIP----------DT-MTSW--I-VI-FF-LPVNSALNPIL
RXFP3                               --TWSILIKFNAvp--fsqEYFLC-QVYAFPV-SV-CL-AHSNSCLNPVL
RXFP4                               --LWGVLVKFDLvp--wnsTFYTI-QTYVFPV-TT-CL-AHSNSCLNPVL
S1PR4                               --LADVFGSNLW-------AQEYL---RGMDW-IL-AL-AVLNSAVNPII
SUCNR1                              --NVRIASRLGSwk--qyqCTQVV-INSFYIV-TR-PL-AFLNSVINPVF
TAAR1                               --VMDPFLHYI------------I-PPTLNDV-LI-WF-GYLNSTFNPMV
TAAR2                               --LLDPFLNFS------------T-PVVLFDA-LT-WF-GYFNSTCNPLI
TRHR                                --VVNSFLSSPF-----------Q-ENWFLLF-CR-IC-IYLNSAINPVI
TSHR                                --LSAILNKPLI-----------T-VSNSKIL-LV-LF-YPLNSCANPFL
XCR1                                --FLQTLFRTQIir---scEAKQQ-LEYALLI-CR-NL-AFSHCCFNPVL

7tm_1:B/W                           --------------------------------------------------
7tm_1:SS                            H-------------------------------------------------
7tm_1:Seq                           Y-------------------------------------------------
                                    --------------------------------------------------
AGTR2                               Ycfvgnrfqqklrsvfrvpitwlqgkresmscrkssslremetfvs----
BRS3                                -alywlsksfqkhfkaqlfcckaerpeppvadtslttlavmgtvpgtgsi
C3AR1                               Yallgkdfrkkarqsiqgileaafseeltrsthcpsnnvisernsttv--
C5AR1                               Yvvagqgfqgrlrkslpsllrnvlteesvvresksftrstvdtmaqktqa
C5AR2                               -flyfgraqlrrslpaachwalresqgqdesvdskkstshdlvsemev--
CCR1                                Yafvgerfrkylrqlfhrrvavhlvkwlpflsvdrlervsstspstgehe
CCR10                               Yaflglrfrqdlrrllrggscpsgpqprrgcprrprlsscsaptethsls
CCR2                                Yafvgekfrslfhialgcriaplqkpvcggpgvrpgknvkvttqglldgr
CCR3                                Yafvgerfrkylrhffhrhllmhlgryipflpseklertssvspstaepe
CCR4                                Yfflgekfrkyilqlfktcrglfvlcqycgllqiysadtpsssytqstmd
CCR5                                Yafvgekfrnyllvffqkhiakrfckccsifqqeaperassvytrstgeq
CCR6                                Yafigqkfrnyflkilkdlwcvrrkykssgfscagrysenisrqtsetad
CCR7                                Yafigvkfrndlfklfkdlgclsqeqlrqwsscrhirrssmsveaetttt
CCR8                                Yafvgekfkkhlseifqkscsqifnylgrqmprescekssscqqhssrss
CCR9                                Yvfvgerfrrdlvktlknlgcisqaqwvsftrregslklssmllettsga
CMKLR1                              Yvfmgqdfkkfkvalfsrlvnalsedtghssypshrsftkmssmnertsm
CX3CR1                              Yafagekfrrylyhlygkclavlcgrsvhvdfsssesqrsrhgsvlssnf
CXCR1                               Yafigqnfrhgflkilamhglvskeflarhrvtsytsssvnvssnl----
CXCR2                               Yafigqkfrhgllkilaihgliskdslpkdsrpsfvgsssghtsttl---
CXCR3                               Yafvgvkfrermwmlllrlgcpnqrglqrqpsssrrdsswsetseasysg
CXCR4                               Yaflgakfktsaqhaltsvsrgsslkilskgkrgghssvstesesssfhs
CXCR5                               Ytfagvkfrsdlsrlltklgctgpaslcqlfpswrrsslsesenatsltt
CXCR6                               Yafvslkfrknfwklvkdigclpylgvshqwkssednsktfsashnveat
FPR3                                Yvfmgrnfqerlirslptsleraltevpdsaqtsntdttsasppeetelq
FSHR                                Yaiftknfrrdffillskcgcyemqaqiyrtetsstvhnthprnghcssa
GPBAR1                              -yeqrpplgpgtllsllslgsasaaavpvamglgdqrytapwraaaqrcl
GPER1                               Ysflgetfrdklrlyieqktnlpalnrfchaalkavipdsteqsdvrfss
GPR101                              Ygymhktikkeiqdmlkkffckekppkedshpdlpgteggtegkivpsyd
GPR12                               Yafrnqeiqkalcliccgcipsslaqrarspsdv----------------
GPR139                              Ycfiskrfrtmaaatlkaffkcqkqpvqfytnhnfsitsspwispanshc
GPR18                               Yyivskqfqarvisvmlyrnylrsmrrksfrsgslrslsninseml----
GPR20                               Ycfvtsgfqatvrglfgqhgerepssgdvvsmhrsskgsgrhhilsagph
GPR21                               Yslsnsvfqrglkrlsgamctscasqttandpytvrskgplngchi----
GPR22                               Yaftrqkfqkvlkskmkkrvvsiveadplpnnavihnswidpkrnkkitf
GPR26                               Ysllrhqyrksckeilnrllhrrsihssgltgdshsqnilpvse------
GPR27                               -cflfnrelrdcfraqfpccqsprttqathpcdlkgigl-----------
GPR3                                Yafrnqdvqkvlwavccccssskipfrsrspsdv----------------
GPR31                               Ycfssptfrssyrrvfhtlrgkgqaaeppdfnprdsys------------
GPR33                               Ylfvgenfkkvfkksilalfestfsedssvertqt---------------
GPR37                               -lfclckpfsrafmecccccceeciqksstvtsddndneyttelelspfs
GPR37L1                             -tldllglinqfstffkgaitpvlllcicrplgqafldccccccceecgg
GPR39                               Ytvssqqfrrvfvqvlccrlslqhanhekrlrvhahsttdsarfvqrpll
GPR4                                Yclvnegarsdvakalhnllrflasdkpqemanasltletpltskrnsta
GPR42                               Yyfsssgfqadfhellrrlcglwgqwqqessmelkeqkggeeqradrpae
GPR6                                Yafrnqeiqralwlllcgcfqskvpfrsrspsev----------------
GPR61                               Ygclnrqirgelskqfvcffkpapeeelrlpsregsieenflqflqgtgc
GPR65                               Ycfvtetgrydmwnilkfctgrcntsqrqrkrilsvstkdtmelevle--
GPR68                               Ycfvsetthrdlarlrgaclafltcsrtgrareayplgapeasgksgaqg
GPR75                               Ysrnsaglrrkvlwclqyiglgffcckqktrlramgkgnlevnrnksshh
GPR78                               Ysllrrpfrqvlagmvhrllkrtprpasthdssldvagmvhqllkrtprp
HCAR1                               Yyfsspsfpkfynklkicslkpkqpghsktqrpeempisnlgrrscisva
HCAR2                               Yyfsspsfpnffstlinrclqrkmtgepdnnrstsveltgdpnktrgape
HCAR3                               Yyfsspsfpnffstlinrclqrkitgepdnnrstsveltgdpnktrgape
HTR5A                               Ytafnknynsafknffsrqh------------------------------
LGR4                                Yvffnpkfkedwkllkrrvtkksgsvsvsissqggcleqdfyydcgmysh
LHCGR                               Yaiftktfqrdfflllskfgcckrraelyrrkdfsaytsnckngftgsnk
MAS1                                Yffvgsskkkrfkeslkvvltrafkdemqprrqkdncntvtvetvv----
MC2R                                Yafrspelrdafkkmifcsryw----------------------------
MRGPRD                              Yflvgsrrshrlptrslgtvlqqalreepeleggetptvgtnemga----
MRGPRX3                             Yffvgsfrqrqnrqnlklvlqralqdtpevdegggwlpqetlelsgsrle
MRGPRX4                             Yffvgsfrqrqnrqnlklvlqralqdkpevdkgegqlpeeslelsgsrlg
NPBWR2                              Yaflddnfrknfrsilrc--------------------------------
NPSR1                               Ycvfsssisfpcreqrsqdsrmtfrerterhemqilskpefi--------
NPY1R                               Ygflnknfqrdlqfffnfcdfrsrdddyetiamstmhtdvsktslkqasp
NPY2R                               Ygwmnsnyrkaflsafrceqrldaihsevsvtfkakknlevrknsgpnds
NPY4R                               Ygflntnfkkeikalvltcqqsapleesehlplstvhtevskgslrlsgr
NPY5R                               Ygflnngikadlvslihclhm-----------------------------
NTSR1                               Ynlvsanfrhiflatlaclcpvwrrrrkrpafsrkadsvssnhtlssnat
NTSR2                               Ynavsssfrklfleavsslcgehhpmkrlppkpqsptlmdtasgfgdppe
OPN4                                Yaithpkyrvaiaqhlpclgvllgvsrrhsrpypsyrsthrstltshtsn
OPN5                                Yqvidykfaccqtgglkatkkkslegfrlhtvttvrkssavleiheewe-
OXER1                               Ycfsspnflhqsrallgltrgrqgpvsdessyqpsrqwryreasrkaeai
PROKR1                              -cfvtvkndtvkyfkkimllhwkasynggkssadldlktigmpateevdc
PROKR2                              -fvtvknntmkyfkkmmllhwrpsqrgskssadldlrtngvptteevdci
PTGDR2                              Yvltcpdmlrklrrslrtvlesvlvddselggagssrrrrtsstarsasp
QRFPR                               Yafmnenfkknvlsavcycivnktfspaqrhgnsgitmmrkkakfslren
RXFP1                               Ytlttrpfkemihrfwynyrqrksmdskgqktyapsfiwvemwplqempp
RXFP2                               Ytlttnffkdklkqllhkhqrksifkikkkslstsivwiedssslklgvl
RXFP3                               Yclvrrefrkalksllwriaspsitsmrpftattkpehedqglqapapph
RXFP4                               Ycllrreprqalagtfrdlrlrlwpqgggwvqqvalkqvgrrwvasnpre
S1PR4                               Ysfrsrevcravlsflccgclrlgmrgpgdclaraveahsgasttdsslr
SUCNR1                              Yfllgdhfrdmlmnqlrhnfksltsfsrwahelllsfrek----------
TAAR1                               Yaffypwfrkalkmmlfgkifqkdssrcklflelss--------------
TAAR2                               Ygffypwfrralkyillgkifsscfhntilcmqkese-------------
TRHR                                Ynlmsqkfraafrklcnckqkptekpanysvalnysvikesdhfsteldd
TSHR                                Yaiftkafqrdvfillskfgickrqaqayrgqrvppknstdiqvqkvthd
XCR1                                Yvfvgvkfrthlkhvlrqfwfcrlqapspasiphspgafayegasfy---

7tm_1:B/W                           --------------------------------------------------
7tm_1:SS                            --------------------------------------------------
7tm_1:Seq                           --------------------------------------------------
                                    --------------------------------------------------
AGTR2                               --------------------------------------------------
BRS3                                qmseisvtsftgcsvkqaedrf----------------------------
C3AR1                               --------------------------------------------------
C5AR1                               v-------------------------------------------------
C5AR2                               --------------------------------------------------
CCR1                                lsagf---------------------------------------------
CCR10                               wdn-----------------------------------------------
CCR2                                gkgksigrapeaslqdkega------------------------------
CCR3                                lsivf---------------------------------------------
CCR4                                hdlhdal-------------------------------------------
CCR5                                eisvgl--------------------------------------------
CCR6                                ndnassftm-----------------------------------------
CCR7                                fsp-----------------------------------------------
CCR8                                svdyil--------------------------------------------
CCR9                                lsl-----------------------------------------------
CMKLR1                              neretgml------------------------------------------
CX3CR1                              tyhtsdgdallll-------------------------------------
CXCR1                               --------------------------------------------------
CXCR2                               --------------------------------------------------
CXCR3                               l-------------------------------------------------
CXCR4                               s-------------------------------------------------
CXCR5                               f-------------------------------------------------
CXCR6                               smfql---------------------------------------------
FPR3                                am------------------------------------------------
FSHR                                prvtngstyilvplshlaqn------------------------------
GPBAR1                              qglwgrasrdspgpsiayhpssqssvdldln-------------------
GPER1                               av------------------------------------------------
GPR101                              satfp---------------------------------------------
GPR12                               --------------------------------------------------
GPR139                              ikmlvyqydkngkpikvsp-------------------------------
GPR18                               --------------------------------------------------
GPR20                               altqalangpea--------------------------------------
GPR21                               --------------------------------------------------
GPR22                               edseirekclvpqvvtd---------------------------------
GPR26                               --------------------------------------------------
GPR27                               --------------------------------------------------
GPR3                                --------------------------------------------------
GPR31                               --------------------------------------------------
GPR33                               --------------------------------------------------
GPR37                               tirremstfasvgthc----------------------------------
GPR37L1                             aseasaangsdnklktevsssiyfhkpresppllplgtpc----------
GPR39                               fasrrqssarrtekiflstfqseaepqsksqslsleslepnsgakpansa
GPR4                                kamtgswaatppsqgdqvqlkmlppaq-----------------------
GPR42                               rktsehsqgcgtggqvacaen-----------------------------
GPR6                                --------------------------------------------------
GPR61                               pseswvsrplpspkqeppavdfripgqiaeetsefleqqltsdiimsdsy
GPR65                               --------------------------------------------------
GPR68                               eepelltklhpafqtpnspgsggfptgrla--------------------
GPR75                               etnsaymlspkpqkkfvdqacgpshskesmvspkisaghqhcgqssstpi
GPR78                               asthngsvdtendsclqqth------------------------------
HCAR1                               nsfqsqsdgqwdphivewh-------------------------------
HCAR2                               almansgepwspsylgptsp------------------------------
HCAR3                               aliansgepwspsylgptsnnhskkghchqepaslekqlgccie------
HTR5A                               --------------------------------------------------
LGR4                                lqgnltvcdccesflltkpvsckhlikshscpalavascqrpegywsdcg
LHCGR                               psqstlklstlhcqgtalldktrytec-----------------------
MAS1                                --------------------------------------------------
MC2R                                --------------------------------------------------
MRGPRD                              --------------------------------------------------
MRGPRX3                             q-------------------------------------------------
MRGPRX4                             p-------------------------------------------------
NPBWR2                              --------------------------------------------------
NPSR1                               --------------------------------------------------
NPY1R                               vafkkinnnddneki-----------------------------------
NPY2R                               fteatnv-------------------------------------------
NPY4R                               snpi----------------------------------------------
NPY5R                               --------------------------------------------------
NTSR1                               retly---------------------------------------------
NTSR2                               trt-----------------------------------------------
OPN4                                lswisirrrqeslgsesevgwthmeaaavwgaaqqangrslygqgledle
OPN5                                --------------------------------------------------
OXER1                               gklkvqgevslekegssqg-------------------------------
PROKR1                              irlk----------------------------------------------
PROKR2                              rlk-----------------------------------------------
PTGDR2                              lalcsrpeeprgparllgwllgscaaspqtgplnralsstss--------
QRFPR                               pveetkgeafsdgnievklceqteekkklkrhlalfrselaenspldsgh
RXFP1                               elmkpdlftypcemslisqstrlnsys-----------------------
RXFP2                               nkitlgdsimkpvs------------------------------------
RXFP3                               aaaepdllyyppgvvvysggrydllpsssay-------------------
RXFP4                               srpstlltnldrgtpg----------------------------------
S1PR4                               prdsfrgsrslsfrmreplssissvrsi----------------------
SUCNR1                              --------------------------------------------------
TAAR1                               --------------------------------------------------
TAAR2                               --------------------------------------------------
TRHR                                itvtdtylsatkvsfddtclasevsfsqs---------------------
TSHR                                mrqglhnmedvyelienshltpkkqgqiseeymqtvl-------------
XCR1                                --------------------------------------------------

7tm_1:B/W                           --------------------------------------------------
7tm_1:SS                            --------------------------------------------------
7tm_1:Seq                           --------------------------------------------------
                                    --------------------------------------------------
AGTR2                               --------------------------------------------------
BRS3                                --------------------------------------------------
C3AR1                               --------------------------------------------------
C5AR1                               --------------------------------------------------
C5AR2                               --------------------------------------------------
CCR1                                --------------------------------------------------
CCR10                               --------------------------------------------------
CCR2                                --------------------------------------------------
CCR3                                --------------------------------------------------
CCR4                                --------------------------------------------------
CCR5                                --------------------------------------------------
CCR6                                --------------------------------------------------
CCR7                                --------------------------------------------------
CCR8                                --------------------------------------------------
CCR9                                --------------------------------------------------
CMKLR1                              --------------------------------------------------
CX3CR1                              --------------------------------------------------
CXCR1                               --------------------------------------------------
CXCR2                               --------------------------------------------------
CXCR3                               --------------------------------------------------
CXCR4                               --------------------------------------------------
CXCR5                               --------------------------------------------------
CXCR6                               --------------------------------------------------
FPR3                                --------------------------------------------------
FSHR                                --------------------------------------------------
GPBAR1                              --------------------------------------------------
GPER1                               --------------------------------------------------
GPR101                              --------------------------------------------------
GPR12                               --------------------------------------------------
GPR139                              --------------------------------------------------
GPR18                               --------------------------------------------------
GPR20                               --------------------------------------------------
GPR21                               --------------------------------------------------
GPR22                               --------------------------------------------------
GPR26                               --------------------------------------------------
GPR27                               --------------------------------------------------
GPR3                                --------------------------------------------------
GPR31                               --------------------------------------------------
GPR33                               --------------------------------------------------
GPR37                               --------------------------------------------------
GPR37L1                             --------------------------------------------------
GPR39                               aengfqehev----------------------------------------
GPR4                                --------------------------------------------------
GPR42                               --------------------------------------------------
GPR6                                --------------------------------------------------
GPR61                               lrpaasprles---------------------------------------
GPR65                               --------------------------------------------------
GPR68                               --------------------------------------------------
GPR75                               ntriepyysiynsspsqeesspcnlqpvnsfgfansyiamhyhttndlvq
GPR78                               --------------------------------------------------
HCAR1                               --------------------------------------------------
HCAR2                               --------------------------------------------------
HCAR3                               --------------------------------------------------
HTR5A                               --------------------------------------------------
LGR4                                tqsahsdyadeedsfvsdssdqvqacgracfyqsrgfplvryaynlprvk
LHCGR                               --------------------------------------------------
MAS1                                --------------------------------------------------
MC2R                                --------------------------------------------------
MRGPRD                              --------------------------------------------------
MRGPRX3                             --------------------------------------------------
MRGPRX4                             --------------------------------------------------
NPBWR2                              --------------------------------------------------
NPSR1                               --------------------------------------------------
NPY1R                               --------------------------------------------------
NPY2R                               --------------------------------------------------
NPY4R                               --------------------------------------------------
NPY5R                               --------------------------------------------------
NTSR1                               --------------------------------------------------
NTSR2                               --------------------------------------------------
OPN4                                akapprpqgheaetpgktkglipsqdprm---------------------
OPN5                                --------------------------------------------------
OXER1                               --------------------------------------------------
PROKR1                              --------------------------------------------------
PROKR2                              --------------------------------------------------
PTGDR2                              --------------------------------------------------
QRFPR                               --------------------------------------------------
RXFP1                               --------------------------------------------------
RXFP2                               --------------------------------------------------
RXFP3                               --------------------------------------------------
RXFP4                               --------------------------------------------------
S1PR4                               --------------------------------------------------
SUCNR1                              --------------------------------------------------
TAAR1                               --------------------------------------------------
TAAR2                               --------------------------------------------------
TRHR                                --------------------------------------------------
TSHR                                --------------------------------------------------
XCR1                                --------------------------------------------------

7tm_1:B/W                           ---------------
7tm_1:SS                            ---------------
7tm_1:Seq                           ---------------
                                    ---------------
AGTR2                               ---------------
BRS3                                ---------------
C3AR1                               ---------------
C5AR1                               ---------------
C5AR2                               ---------------
CCR1                                ---------------
CCR10                               ---------------
CCR2                                ---------------
CCR3                                ---------------
CCR4                                ---------------
CCR5                                ---------------
CCR6                                ---------------
CCR7                                ---------------
CCR8                                ---------------
CCR9                                ---------------
CMKLR1                              ---------------
CX3CR1                              ---------------
CXCR1                               ---------------
CXCR2                               ---------------
CXCR3                               ---------------
CXCR4                               ---------------
CXCR5                               ---------------
CXCR6                               ---------------
FPR3                                ---------------
FSHR                                ---------------
GPBAR1                              ---------------
GPER1                               ---------------
GPR101                              ---------------
GPR12                               ---------------
GPR139                              ---------------
GPR18                               ---------------
GPR20                               ---------------
GPR21                               ---------------
GPR22                               ---------------
GPR26                               ---------------
GPR27                               ---------------
GPR3                                ---------------
GPR31                               ---------------
GPR33                               ---------------
GPR37                               ---------------
GPR37L1                             ---------------
GPR39                               ---------------
GPR4                                ---------------
GPR42                               ---------------
GPR6                                ---------------
GPR61                               ---------------
GPR65                               ---------------
GPR68                               ---------------
GPR75                               eydstsakqipvpsv
GPR78                               ---------------
HCAR1                               ---------------
HCAR2                               ---------------
HCAR3                               ---------------
HTR5A                               ---------------
LGR4                                d--------------
LHCGR                               ---------------
MAS1                                ---------------
MC2R                                ---------------
MRGPRD                              ---------------
MRGPRX3                             ---------------
MRGPRX4                             ---------------
NPBWR2                              ---------------
NPSR1                               ---------------
NPY1R                               ---------------
NPY2R                               ---------------
NPY4R                               ---------------
NPY5R                               ---------------
NTSR1                               ---------------
NTSR2                               ---------------
OPN4                                ---------------
OPN5                                ---------------
OXER1                               ---------------
PROKR1                              ---------------
PROKR2                              ---------------
PTGDR2                              ---------------
QRFPR                               ---------------
RXFP1                               ---------------
RXFP2                               ---------------
RXFP3                               ---------------
RXFP4                               ---------------
S1PR4                               ---------------
SUCNR1                              ---------------
TAAR1                               ---------------
TAAR2                               ---------------
TRHR                                ---------------
TSHR                                ---------------
XCR1                                ---------------
