# Supplementary material for: PRECOG: PREdicting COupling probabilities of G-protein coupled receptors
Source: Nucleic Acids Res. 2019 May 30;47(W1):W395–401. doi: 10.1093/nar/gkz392 (PMC6602504; doi:10.1093/nar/gkz392)
Supplement: gkz392_Supplemental_Files [file gkz392_supplemental_files.zip › Supplementary_Tables.xlsx]

## Sheet: 1
Table S1: Cross-validation and Test results of the best performing predictors of individual G-proteins on the actual data set at LogRAi >= -1.0.
Cross validation and test results of PRECOG's individual G-protein predictors
			MCC(1)	REC(2)	SPE(3)	AUC(4)	#+ve(5)	#-ve(6)
Gs family	GNAS	Test set	0.31	0.86	0.48	0.67	22	64
		5-fold-CV	0.44	0.72	0.73	0.72
		5-fold-CV_STD	0.04	0.04	0.03	0.02
	GNAL	Test set	0.35	0.86	0.53	0.7	22	64
		5-fold-CV	0.44	0.72	0.73	0.72
		5-fold-CV_STD	0.04	0.04	0.03	0.02
Gi/o family	GNAI1	Test set	0.08	0.72	0.36	0.54	57	28
		5-fold-CV	0.39	0.82	0.62	0.72
		5-fold-CV_STD	0.03	0.02	0.04	0.02
	GNAI3	Test set	0.03	0.88	0.14	0.51	58	28
		5-fold-CV	0.54	0.86	0.72	0.79
		5-fold-CV_STD	0.04	0.02	0.02	0.01
	GNAZ	Test set	-0.24	0.28	0.48	0.38	58	29
		5-fold-CV	0.42	0.70	0.72	0.71
		5-fold-CV_STD	0.05	0.02	0.03	0.02
	GNAO1	Test set	0.05	0.48	0.57	0.53	58	28
		5-fold-CV	0.27	0.68	0.59	0.64
		5-fold-CV_STD	0.04	0.03	0.04	0.02
G12/13 family	GNA13	Test set	-0.12	0.33	0.36	0.35	3	83
		5-fold-CV	0.35	0.66	0.70	0.68
		5-fold-CV_STD	0.06	0.04	0.03	0.03
	GNA12	Test set	0.12	1	0.3	0.65	3	84
		5-fold-CV	0.43	0.76	0.66	0.71
		5-fold-CV_STD	0.03	0.02	0.03	0.02
Gq/11 family	GNA14	Test set	0.46	0.83	0.66	0.74	29	58
		5-fold-CV	0.41	0.73	0.67	0.70
		5-fold-CV_STD	0.04	0.02	0.03	0.02
	GNA15	Test set	0.08	0.55	0.53	0.54	29	58
		5-fold-CV	0.29	0.54	0.77	0.65
		5-fold-CV_STD	0.07	0.06	0.03	0.03
	GNAQ	Test set	0.05	0.52	0.53	0.53	29	58
		5-fold-CV	0.59	0.79	0.79	0.79
		5-fold-CV_STD	0.03	0.03	0.02	0.01
	Legend
	MCC(1)	Matthew's corelation coefficient
	REC(2)	Recall (Sensitivity)
	SPE(3)	Specificity
	AUC(4)	Area under the curve
	#+ve(5)	Number of coupling GPCRs
	#-ve(6)	NUmber of uncoupling GPCRs

## Sheet: 2
Table S2: Cross-validation and Test results of the best performing predictors of individual G-proteins on the Randomized set at LogRAi >= -1.0
Evaluation of Randomization set
			MCC(1)	ACC(2)	PRE(3)	REC(4)	SPE(5)	F1M(6)	AUC(7)
Gs	GNAS	Randomized set	0.01	0.50	0.43	0.49	0.52	0.46	0.50
		5-fold-CV	0.44	0.72	0.68	0.71	0.73	0.69	0.72
	GNAL	Randomized set	-0.05	0.48	0.34	0.46	0.50	0.39	0.48
		5-fold-CV	0.40	0.70	0.65	0.68	0.71	0.66	0.70
Gi/o	GNAI1	Randomized set	-0.02	0.57	0.78	0.62	0.35	0.69	0.49
		5-fold-CV	0.39	0.78	0.91	0.82	0.62	0.86	0.72
	GNAI3	Randomized set	0.06	0.61	0.82	0.66	0.41	0.73	0.53
		5-fold-CV	0.54	0.83	0.93	0.86	0.72	0.89	0.79
	GNAZ	Randomized set	0.02	0.51	0.51	0.85	0.17	0.63	0.51
		5-fold-CV	0.42	0.71	0.74	0.7	0.72	0.71	0.71
	GNAO1	Randomized set	-0.05	0.47	0.54	0.47	0.48	0.50	0.47
		5-fold-CV	0.27	0.65	0.74	0.68	0.59	0.70	0.64
G12/13	GNA13	Randomized set	0.02	0.52	0.35	0.48	0.54	0.40	0.51
		5-fold-CV	0.35	0.68	0.56	0.66	0.70	0.60	0.68
	GNA12	Randomized set	0.09	0.57	0.39	0.48	0.61	0.43	0.55
		5-fold-CV	0.43	0.71	0.62	0.76	0.66	0.68	0.71
Gq/11	GNA14	Randomized set	0.01	0.52	0.60	0.56	0.46	0.57	0.50
		5-fold-CV	0.41	0.71	0.79	0.73	0.67	0.75	0.70
	GNA15	Randomized set	0.06	0.51	0.29	0.59	0.48	0.38	0.53
		5-fold-CV	0.29	0.71	0.46	0.54	0.77	0.48	0.65
	GNAQ	Randomized set	-0.01	0.49	0.53	0.45	0.54	0.48	0.50
		5-fold-CV	0.59	0.79	0.83	0.79	0.79	0.81	0.79
	Legend
	MCC(1)	Matthew's corelation coefficient
	ACC(2)	Accuracy
	PRE(3)	Precision
	REC(4)	Recall (Sensitivity)
	SPE(5)	Specificity
	F1M(6)	F-measure
	AUC(7)	Area under the curve

## Sheet: 3
Table S3: Test results (Recall/Sensitivity) of the best performing predictors at the G-protein family level.
Test results at G-protein family level
G-protein families	Predictors	Recall (Sensitivity)
Gs	PRECOG	0.86
	PRED-COUPLE	0.62
Gi/o	PRECOG	0.95
	PRED-COUPLE	0.95
G12/13	PRECOG	1.00
	PRED-COUPLE	0.33
Gq/11	PRECOG	0.90
	PRED-COUPLE	0.68

## Sheet: 4
Table S4: Coupling probability differences (P(Mutant) - P(Wild Type)) for Class A GPCR mutations reported in Uniprot to affect signaling.
													PC: GtoPDB Primary Couplings
													SC: GtoPDB Secondary Couplings
													C: couplings from the TGFα shedding assay with LogRAi ≥ -1
#GN	Class	GNAI3	GNAI1	GNAZ	GNAO1	GNA12	GNA13	GNAQ	GNA14	GNA15	GNAS	GNAL	Annotations of mutation functional consequences from Uniprot
O14842	GtoPDB	SC	SC	SC	SC	-	-	PC	PC	PC	SC	SC
O14842	LogRAi	-	C	-	C	-	-	-	-	-	C	C
O14842	P(E172A)	0	-0.02	0	0	0	-0.01	0	0	0	-0.02	0.06	E -> A: Constitutive receptor signaling. {ECO:0000269|PubMed:19068482}.
O14842	P(E145A)	0	-0.04	0	0	0.01	0.01	0	0	0	-0.04	-0.12	E -> A: Constitutive receptor signaling. {ECO:0000269|PubMed:19068482}.
P08172	GtoPDB	PC	PC	PC	PC	-	-	SC	SC	SC	SC	SC
P08172	LogRAi	-	C	-	C	-	-	-	-	-	-	-
P08172	P(Y206F)	0	0.01	0	0	0.01	-0.02	0	0	0	0	0	Y -> F: Abolishes signaling via downstream effectors. {ECO:0000269|PubMed:24256733}.
P08172	P(N58A)	0	0.02	0	0	0.01	-0.01	0	0	0	0	0	N -> A: Nearly abolishes signaling via downstream effectors. {ECO:0000269|PubMed:24256733}.
P08172	P(D103E)	0	0.01	0	0	0.01	-0.06	0	0	0	0	0	D -> E: Reduced affinity for acetylcholine. Abolishes signaling via downstream effectors. {ECO:0000269|PubMed:24256733}.
P08172	P(N404Q)	0	-0.01	0	0	0	-0.04	0	0	0	0	0	N -> Q: Reduced affinity for acetylcholine. Reduces signaling via downstream effectors. {ECO:0000269|PubMed:24256733}.
P41146	GtoPDB	PC	PC	PC	PC	-	-	-	-	-	-	-
P41146	LogRAi	-	C	C	C	-	-	-	C	-	-	-
P41146	P(D110A)	0	0.02	0	0	0.02	-0.09	0	0	0	0.19	-0.11	D -> A: Abolishes G protein-mediated inhibition of adenylate cyclase. No effect on antagonist-mediated inhibition of G protein-mediated signaling. {ECO:0000269|PubMed:22596163}.
P41146	P(D130A)	0	0.02	0	0	0.02	-0.1	0	0	0	0.04	-0.2	D -> A: Abolishes G protein-mediated inhibition of adenylate cyclase. Abolishes antagonist-mediated inhibition of G protein-mediated signaling. {ECO:0000269|PubMed:22596163}.
P41146	P(Y309A)	0	-0.01	0	0	0.01	0.01	0	0	0	0.24	-0.13	Y -> A: Mildly impairs G protein-mediated inhibition of adenylate cyclase. Abolishes antagonist-mediated inhibition of G protein-mediated signaling. {ECO:0000269|PubMed:22596163}.
P32245	GtoPDB	-	-	-	-	-	-	-	-	-	PC	PC
P32245	LogRAi	C	C	C	-	-	-	C	-	-	C	C
P32245	P(S127L)	0	0.15	0	0	0.01	0	0	0	0	0.09	-0.2	S -> L (in obesity; signaling properties in response to alpha-MSH, beta-MSH and gamma-1-MSH are impaired; dbSNP:rs13447331). {ECO:0000269|PubMed:14764818}. /Id=VAR_038643.
P32245	P(T112M)	0	0.11	0	0	0.01	-0.01	0.03	0	0	0.11	-0.08	T -> M (polymorphism; no effect on MC4R signaling; dbSNP:rs13447329). {ECO:0000269|PubMed:10199800, ECO:0000269|PubMed:12646665, ECO:0000269|PubMed:14764818, ECO:0000269|PubMed:15486053}. /Id=VAR_010708.
P61073	GtoPDB	PC	PC	PC	PC	-	-	-	-	-	-	-
P61073	LogRAi	-	-	-	-	-	-	-	-	-	-	-
P61073	P(D187A)	0	0.01	0	0	0.05	0	0	0	0	0.1	-0.68	D -> A: Reduced CXCL12 binding. Abolishes signaling. {ECO:0000269|PubMed:10825158}.
P61073	P(T240P)	0	-0.06	0	0	0.04	0	0	0	0	0.09	-0.84	T -> P: Retains ligand-binding affinity but abolishes signaling.
P61073	P(D97N)	0	-0.02	0	0	0.01	0	0	0	0	0.14	0.05	D -> N: Reduced CXCL12 binding. Abolishes signaling. Markedly reduced coreceptor activity for HIV-1 isolate LAI. {ECO:0000269|PubMed:10825158}.
P61073	P(E288Q)	0	-0.03	0	0	0.01	0	0	0	0	0.06	-0.07	E -> Q: Reduced CXCL12 binding. Impaired signaling. Reduced coreceptor activity for HIV-1 isolate LAI. Enhanced coreceptor activity for HIV-1 isolate NDK. {ECO:0000269|PubMed:10825158}.
Q969V1	GtoPDB	-	-	-	-	-	-	PC	PC	PC	-	-
Q969V1	LogRAi	C	C	-	-	C	-	-	C	C	C	C
Q969V1	P(R63K)	0	0.07	0	0	0.04	-0.03	0	0	0	0.41	0.06	R -> K (no changes in receptor binding or functional signaling; dbSNP:rs147988902). {ECO:0000269|PubMed:15340116}. /Id=VAR_026661.
Q969V1	P(R152Q)	0	0.07	0	0	0.03	-0.02	0	0	0	0.4	0.06	R -> Q (no changes in receptor binding or functional signaling; dbSNP:rs62434070). {ECO:0000269|PubMed:15340116}. /Id=VAR_026662.
P41968	GtoPDB	-	-	-	-	-	-	-	-	-	PC	PC
P41968	LogRAi	C	-	C	-	-	-	C	-	C	C	-
P41968	P(I146N)	-0.03	-0.25	0	0	0.02	0.01	0	0	0	-0.26	0.23	I -> N (associated with susceptibility to obesity; completely lacks signaling in response to agonist stimulation; coexpression of the wild-type and the mutant receptor shows that it does not exert dominant-negative activity on wild- type; dbSNP:rs74315393). {ECO:0000269|PubMed:11889220, ECO:0000269|PubMed:15292330}. /Id=VAR_055000.
P41968	P(V44I)	0	0.03	0	0	0.01	0	0	0	0	0.08	0.27	V -> I (have ligand binding and signaling properties similar to wild-type; dbSNP:rs3827103). {ECO:0000269|PubMed:15292330, ECO:0000269|PubMed:8463333}. /Id=VAR_020070.
P28223	GtoPDB	SC	SC	SC	SC	-	-	PC	PC	PC	-	-
P28223	LogRAi	C	C	C	-	-	-	C	-	-	-	-
P28223	P(L229A)	0	0.02	0	0	0	-0.01	0	0	0	-0.01	-0.1	L -> A: Strongly increases dissociation of bound lysergic acid diethylamine, without affecting binding affinity. Reduces signaling via arrestins, but has no effect on signaling via the phosphatidylinositol-calcium second messenger system. {ECO:0000269|PubMed:28129538}.
P41595	GtoPDB	-	-	-	-	-	-	PC	PC	PC	-	-
P41595	LogRAi	C	C	C	-	-	-	C	-	-	-	-
P41595	P(L209A)	0	-0.02	0	0	0.01	0.08	0	0	0	0	0.05	L -> A: No effect on agonist binding. Strongly increases dissociation of bound lysergic acid diethylamine, without affecting binding affinity. Reduces signaling via arrestins, but has no effect on signaling via the phosphatidylinositol-calcium second messenger system. {ECO:0000269|PubMed:23519210, ECO:0000269|PubMed:28129538}.
Q969F8	GtoPDB	-	-	-	-	-	-	PC	PC	PC	-	-
Q969F8	LogRAi	C	-	-	-	-	-	-	C	-	-	-
Q969F8	P(C223R)	0.51	0.66	0	0	0.01	-0.06	0	0	0	-0.01	0	C -> R (in HH8; exhibit profoundly impaired signaling). {ECO:0000269|PubMed:15598687}. /Id=VAR_021393.
Q8NFJ6	GtoPDB	SC	SC	SC	SC	-	-	PC	PC	PC	SC	SC
Q8NFJ6	LogRAi	-	-	-	-	-	-	-	-	-	-	-
Q8NFJ6	P(L173R)	0	-0.06	0	0	0	0.09	0	0	0	0.1	-0.11	L -> R (in HH3; phenotype consistent with Kallmann syndrome; decreased signaling activity; dbSNP:rs74315416). {ECO:0000269|PubMed:17054399, ECO:0000269|PubMed:18559922, ECO:0000269|PubMed:18826963, ECO:0000269|PubMed:25077900}. /Id=VAR_030960.
Q8NFJ6	P(P290S)	0	0.12	0	0	0.01	0.06	0	0	0	-0.15	0.1	P -> S (in HH3; phenotype consistent with Kallmann syndrome; signaling activity is impaired; impaired cell surface- targeting; dbSNP:rs149992595). {ECO:0000269|PubMed:17054399, ECO:0000269|PubMed:18826963, ECO:0000269|PubMed:25077900}. /Id=VAR_030964.
Q8NFJ6	P(R85H)	0	0.02	0	0	0.01	-0.04	0	0	0	-0.12	0.03	R -> H (in HH3; decreased signaling activity; dbSNP:rs74315418). {ECO:0000269|PubMed:17054399, ECO:0000269|PubMed:18826963, ECO:0000269|PubMed:25077900}. /Id=VAR_030958.
Q8NFJ6	P(R268C)	0	-0.06	0	0	0.01	0.08	0	0	0	0.27	-0.14	R -> C (in HH3; uncertain pathological significance; signaling activity is impaired; dbSNP:rs78861628). {ECO:0000269|PubMed:17054399, ECO:0000269|PubMed:18826963, ECO:0000269|PubMed:22927827}. /Id=VAR_030963.
Q8NFJ6	P(R164Q)	0	-0.08	0	0	0.01	0.11	0	0	0	-0.12	0.1	R -> Q (in HH3; phenotype consistent with Kallmann syndrome; decreased signaling activity; dbSNP:rs751875578). {ECO:0000269|PubMed:17054399, ECO:0000269|PubMed:18559922, ECO:0000269|PubMed:18826963}. /Id=VAR_030959.
Q8NFJ6	P(W178S)	0	-0.08	0	0	0.01	0.04	0	0	0	-0.25	-0.1	W -> S (in HH3; decreased signaling activity; dbSNP:rs201835496). {ECO:0000269|PubMed:17054399, ECO:0000269|PubMed:18559922, ECO:0000269|PubMed:18826963}. /Id=VAR_030961.
Q8NFJ6	P(Q210R)	0	-0.08	0	0	0.01	0.06	0	0	0	-0.19	-0.13	Q -> R (in HH3; phenotype consistent with Kallmann syndrome; decreased signaling activity; abolished ligand binding; dbSNP:rs74315417). {ECO:0000269|PubMed:17054399, ECO:0000269|PubMed:18826963}. /Id=VAR_030962.
Q8NFJ6	P(R85C)	0	0.01	0	0	0	0.02	0	0	0	-0.12	0	R -> C (in HH3; phenotype consistent with normosmic idiopathic hypogonadotropic hypogonadism; decreased signaling activity; dbSNP:rs141090506). {ECO:0000269|PubMed:17054399, ECO:0000269|PubMed:18559922, ECO:0000269|PubMed:18826963, ECO:0000269|PubMed:25077900}. /Id=VAR_030957.
Q8NFJ6	P(M323I)	0	-0.07	0	0	0	0.06	0	0	0	-0.02	-0.16	M -> I (in HH3; phenotype consistent with Kallmann syndrome; signaling activity is impaired; dbSNP:rs74315419). {ECO:0000269|PubMed:17054399, ECO:0000269|PubMed:18826963}. /Id=VAR_030965.
P55085	GtoPDB	-	-	-	-	-	-	-	-	-	-	-
P55085	LogRAi	C	C	C	C	C	C	-	C	C	C	-
P55085	P(C361A)	0	0.1	0	0	-0.02	-0.08	0	0	0	0.1	0.01	C -> A: Loss of palmitoylation; increases surface expression and internalization following trypsin activation, decreases sensitivity and intracellular calcium signaling, increases ERK activation through G(i) subunit alpha.
Q99705	GtoPDB	PC	PC	PC	PC	-	-	PC	PC	PC	PC	PC
Q99705	LogRAi	-	C	-	C	-	-	C	-	-	C	C
Q99705	P(G34R)	0	0	0	0	0	0.02	0	0	0	0.16	-0.05	G -> R (no changes in receptor binding or functional signaling). {ECO:0000269|PubMed:15340116}. /Id=VAR_026654.
P30874	GtoPDB	PC	PC	PC	PC	-	-	SC	SC	SC	-	-
P30874	LogRAi	-	C	-	-	-	-	-	C	-	-	-
P30874	P(D139N)	0	-0.02	0	0	0	0.03	0	0	0	-0.02	0	D -> N: Expression levels reduced by 40%. No significant change in ligand binding capacity or affinity. Reduced G protein- mediated cAMP signaling but no effect on G protein-mediated calcium release. {ECO:0000269|PubMed:22495673}.
P29371	GtoPDB	-	-	-	-	-	-	PC	PC	PC	-	-
P29371	LogRAi	C	C	-	-	-	C	C	-	-	C	-
P29371	P(P353S)	0	0.01	0	0	0.01	0	0	0	0	-0.21	-0.27	P -> S (in HH11; unequivocal evidence of impaired receptor signaling; dbSNP:rs121918125). {ECO:0000269|PubMed:19079066}. /Id=VAR_069178.
P29371	P(G93D)	0	0.01	0	0	0	0	0	0	0	-0.35	0.01	G -> D (in HH11; unequivocal evidence of impaired receptor signaling; dbSNP:rs121918124). {ECO:0000269|PubMed:19079066}. /Id=VAR_069177.
P30968	GtoPDB	SC	SC	SC	SC	-	-	PC	PC	PC	-	-
P30968	LogRAi	C	-	-	-	-	-	-	C	-	C	C
P30968	P(S168R)	0	-0.01	0	0	-0.01	0	0	0	0	0	0.02	S -> R (in HH7; complete loss of the receptor-mediated signaling response; dbSNP:rs104893840). {ECO:0000269|PubMed:10523035}. /Id=VAR_019316.
P21453	GtoPDB	PC	PC	PC	PC	-	-	-	-	-	-	-
P21453	LogRAi	-	C	C	-	-	-	-	-	-	-	-
P21453	P(F265L)	0	-0.01	0	0	0.01	-0.04	0	0	0	-0.01	0.09	F -> L: Impairs sphingosine 1-phosphate binding and signaling. {ECO:0000269|PubMed:22344443}.
P21453	P(W269F)	0	0	0	0	0.02	-0.03	0	0	0	-0.01	0.03	W -> F,L: Impairs sphingosine 1-phosphate binding and signaling. {ECO:0000269|PubMed:22344443}.
P21453	P(W269L)	0	-0.01	0	0	0	-0.07	0	0	0	-0.01	-0.03	W -> F,L: Impairs sphingosine 1-phosphate binding and signaling. {ECO:0000269|PubMed:22344443}.
P21453	P(F210L)	0	-0.01	0	0	-0.01	-0.01	0	0	0	-0.01	-0.04	F -> L: Impairs sphingosine 1-phosphate binding and signaling. {ECO:0000269|PubMed:22344443}.

## Sheet: 5
Table S5: statistical associations between Interprets scores derived from 3D GPCRs-G protein complexes and TGFα shedding assay couplings
G-protein	3sn6	6cmo	6d9h	6dde	6g79	6gdg
GNAI3	0.3024	0.3346	0.5459	0.8	0.0869	0.2689
GNAI1	0.1097	0.2532	0.6439	0.7891	0.0211	0.1777
GNAZ	0.761	0.67	0.4938	0.7671	0.5142	0.4352
GNAO1	0.2898	0.2355	0.7901	0.692	0.1435	0.5427
GNA12	0.5974	0.0138	0.0654	0.2057	0.4283	0.1736
GNA13	0.4886	0.0023	0.0685	0.0232	0.343	0.5341
GNAQ	0.1088	0.7527	0.7802	0.8346	0.3253	0.8756
GNA14	0.3056	0.9804	0.9837	0.3544	0.0871	0.9542
GNA15	0.7908	0.0831	0.8608	0.6289	0.8187	0.3556
GNAS	0.0108	0.5957	0.32	0.2185	0.8861	0.0416
GNAL	0.0125	0.5147	0.3726	0.2586	0.5344	0.1298
Wilcoxon rank-sums test's p-value of Z scores of InterPreTS <= 0.05
